# Supplementary material for: Bis(1-carbamimidoyl-2-ethyl­isourea)copper(II) bis­(perchlorate)
Source: Acta Crystallogr Sect E Struct Rep Online. 2009 Sep 5;65(Pt 10):m1171. doi: 10.1107/S1600536809034965 (PMC2970167; doi:10.1107/S1600536809034965)
Supplement: Supplementary file 1 [file e-65-m1171-sup1.cif]

##############################################################################
###                                                                        ###
###        Electronic paper (Acta Crystallographica Section E)             ###
###                                                                        ###
##############################################################################
#                                                                            #
# This CIF contains the data in a paper accepted for publication in Acta     #
# Crystallographica Section E. It conforms to the requirements of Notes      #
# for Authors for Section E, and has been peer reviewed under the auspices   #
# of the IUCr Commission on Journals.                                        #
#                                                                            #
# Full details of the Crystallographic Information File format               #
# are given in the paper "The Crystallographic Information File (CIF):       #
# a New Standard Archive File for Crystallography" by S. R. Hall, F. H.      #
# Allen and I. D. Brown [Acta Cryst. (1991), A47, 655-685].                  #
#                                                                            #
# The current version of the core CIF dictionary is obtainable from          #
# ftp://ftp.iucr.org/pub/cif_core.dic. The current version number is 2.4.    #
#                                                                            #
# Software is freely available for graphical display of the structure(s) in  #
# this CIF.  For information consult the CIF home page http://www.iucr.org/  #
# cif/home.html                                                              #
#                                                                            #
# This file may be used for bona fide research purposes within the           #
# scientific community so long as proper attribution is given to the journal # 
# article from which it was obtained.                                        #
#                                                                            #
##############################################################################
                                             
data_global
_journal_date_recd_electronic     2009-08-28
_journal_date_accepted     2009-08-31
_journal_name_full     'Acta Crystallographica, Section E'
_journal_year     2009
_journal_volume     65
_journal_issue     10
_journal_page_first     m1171
_journal_page_last     m1171
_journal_paper_category     QM
_journal_coeditor_code     JH2102
_publ_contact_author_name     'Unchulee Chaveerach'
_publ_contact_author_address
; Department of Chemistry
  Faculty of Science
  Khon Kaen University
  Khon Kaen 40002
  Thailand
;
_publ_contact_author_email     'sunchul@kku.ac.th'
_publ_contact_author_fax     '+66 043202373'
_publ_contact_author_phone     '+66 043202222'
_publ_section_title
;
Bis(1-carbamimidoyl-2-ethylisourea)copper(II) bis(perchlorate)
;
loop_
    _publ_author_name
    _publ_author_footnote
    _publ_author_address
    'Meenongwa, Atittaya' .
;
Department of Chemistry and Center of Excellence for Innovation in Chemistry
Faculty of Science
Khon Kaen University
Khon Kaen 40002
Thailand
;
    'Chaveerach, Unchulee' .
;
Department of Chemistry and Center of Excellence for Innovation in Chemistry
Faculty of Science
Khon Kaen University
Khon Kaen 40002
Thailand
;
    'Wilson, Claire' .
;
School of Chemistry
University of Nottingham
University Park,
Nottingham NG7 2RD
England
;
    'Blake, Alexander J.' .
;
School of Chemistry
University of Nottingham
University Park,
Nottingham NG7 2RD
England
;
data_I
_chemical_name_systematic
;
Bis(1-carbamimidoyl-2-ethylisourea)copper(II) bis(perchlorate)
;
_chemical_name_common     'ClOL1e2'
_chemical_formula_moiety     'C8 H20 Cu N8 O2 +, 2(Cl O4 -)'
_chemical_formula_sum     'C8 H20 Cl2 Cu1 N8 O10'
_chemical_formula_structural     ?
_chemical_formula_analytical     ?
_chemical_formula_iupac     '[Cu (C4 H10 N4 O1)2] (Cl O4)2'
_chemical_formula_weight     522.76
_chemical_melting_point     ?
_symmetry_cell_setting     'monoclinic'
_symmetry_space_group_name_H-M     'P 21/c'
_symmetry_space_group_name_Hall     '-P 2ybc'
loop_
    _symmetry_equiv_pos_as_xyz
    'x, y, z'
    '-x, y+1/2, -z+1/2'
    '-x, -y, -z'
    'x, -y-1/2, z-1/2'
_cell_length_a     10.6928(7)
_cell_length_b     13.8061(9)
_cell_length_c     13.5977(9)
_cell_angle_alpha     90.00
_cell_angle_beta     102.6570(10)
_cell_angle_gamma     90.00
_cell_volume     1958.6(2)
_cell_formula_units_Z     4
_cell_measurement_reflns_used     6505
_cell_measurement_theta_min     2.75
_cell_measurement_theta_max     27.55
_cell_measurement_temperature     150(2)
_exptl_crystal_description     block
_exptl_crystal_colour     pink
_exptl_crystal_size_max     0.42
_exptl_crystal_size_mid     0.15
_exptl_crystal_size_min     0.10
_exptl_crystal_size_rad     ?
_exptl_crystal_density_diffrn     1.773
_exptl_crystal_density_meas     ?
_exptl_crystal_density_method     'not measured'
_exptl_crystal_F_000     1068
_exptl_absorpt_coefficient_mu     1.455
_exptl_absorpt_correction_type     multi-scan
_exptl_absorpt_process_details     '(SADABS; Sheldrick, 1996)'
_exptl_absorpt_correction_T_min     0.846
_exptl_absorpt_correction_T_max     1.000
_exptl_special_details
;
;
_diffrn_ambient_temperature     150(2)
_diffrn_radiation_type     'MoK\a'
_diffrn_radiation_wavelength     0.71073
_diffrn_radiation_source     'sealed tube'
_diffrn_radiation_monochromator     graphite
_diffrn_measurement_device_type     'Bruker SMART APEX CCD area-detector'
_diffrn_measurement_method     \w
_diffrn_detector_area_resol_mean     ?
_diffrn_reflns_number     16840
_diffrn_reflns_av_R_equivalents     0.015
_diffrn_reflns_av_sigmaI/netI     0.0146
_diffrn_reflns_theta_min     2.45
_diffrn_reflns_theta_max     27.60
_diffrn_reflns_theta_full     27.50
_diffrn_measured_fraction_theta_max     0.996
_diffrn_measured_fraction_theta_full     0.997
_diffrn_reflns_limit_h_min     -13
_diffrn_reflns_limit_h_max     13
_diffrn_reflns_limit_k_min     -17
_diffrn_reflns_limit_k_max     17
_diffrn_reflns_limit_l_min     -17
_diffrn_reflns_limit_l_max     17
_diffrn_reflns_reduction_process     ?
_diffrn_standards_number     0
_diffrn_standards_interval_count     .
_diffrn_standards_interval_time     ?
_diffrn_standards_decay_%     0
loop_
    _diffrn_standard_refln_index_h
    _diffrn_standard_refln_index_k
    _diffrn_standard_refln_index_l
    ? ? ?
_refine_special_details
;
Refinement of <i>F</i>\^2\^ against ALL reflections. The weighted
<i>R</i>-factor <i>wR</i> and goodness of fit <i>S</i> are based on
<i>F</i>\^2\^, conventional <i>R</i>-factors <i>R</i> are based on <i>F</i>,
with <i>F</i> set to zero for negative <i>F</i>\^2\^. The threshold expression
of <i>F</i>\^2\^ > \s(<i>F</i>\^2\^) is used only for calculating
<i>R</i>-factors(gt) <i>etc</i>. and is not relevant to the choice of
reflections for refinement. <i>R</i>-factors based on <i>F</i>\^2\^ are
statistically about twice as large as those based on <i>F</i>, and <i>R</i>-
factors based on ALL data will be even larger.
;
_reflns_number_total     4516
_reflns_number_gt     3738
_reflns_threshold_expression     I>2\s(I)
_refine_ls_structure_factor_coef     Fsqd
_refine_ls_matrix_type     full
_refine_ls_R_factor_all     0.0408
_refine_ls_R_factor_gt     0.0335
_refine_ls_wR_factor_all     ?
_refine_ls_wR_factor_ref     0.1104
_refine_ls_goodness_of_fit_all     ?
_refine_ls_goodness_of_fit_ref     1.017
_refine_ls_restrained_S_all     1.062
_refine_ls_restrained_S_obs     ?
_refine_ls_number_reflns     4516
_refine_ls_number_parameters     298
_refine_ls_number_restraints     45
_refine_ls_hydrogen_treatment     constr
_refine_ls_weighting_scheme     calc
_refine_ls_weighting_details
           'calc w=1/[\s^2^(Fo^2^)+(0.073P)^2^+0.715P] where P=(Fo^2^+2Fc^2^)/3'
_atom_sites_solution_hydrogens     geom
_atom_sites_solution_primary     direct
_atom_sites_solution_secondary     difmap
_refine_ls_shift/su_max     0.003
_refine_ls_shift/su_mean     0.001
_refine_diff_density_max     0.774
_refine_diff_density_min     -0.298
_refine_ls_extinction_method     none
_refine_ls_extinction_coef     ?
_refine_ls_abs_structure_details     ?
_refine_ls_abs_structure_Flack     ?
_refine_ls_abs_structure_Rogers     ?
loop_
    _atom_type_symbol
    _atom_type_description
    _atom_type_scat_dispersion_real
    _atom_type_scat_dispersion_imag
    _atom_type_scat_source
    'C' 'C' 0.0033 0.0016
                         'International Tables Vol C Tables 4.2.6.8 and 6.1.1.4'
    'H' 'H' 0.0000 0.0000
                         'International Tables Vol C Tables 4.2.6.8 and 6.1.1.4'
    'N' 'N' 0.0061 0.0033
                         'International Tables Vol C Tables 4.2.6.8 and 6.1.1.4'
    'O' 'O' 0.0106 0.0060
                         'International Tables Vol C Tables 4.2.6.8 and 6.1.1.4'
    'Cl' 'Cl' 0.1484 0.1585
                         'International Tables Vol C Tables 4.2.6.8 and 6.1.1.4'
    'Cu' 'Cu' 0.3201 1.2651
                         'International Tables Vol C Tables 4.2.6.8 and 6.1.1.4'
_computing_data_collection     'SMART (Bruker, 2001)'
_computing_cell_refinement     'SAINT (Bruker, 2000)'
_computing_data_reduction
                            'SAINT (Bruker, 2000) and SHELXTL (Sheldrick, 2008)'
_computing_structure_solution     'SHELXS97 (Sheldrick, 2008)'
_computing_structure_refinement     'SHELXL97 (Sheldrick, 2008)'
_computing_molecular_graphics     'DIAMOND (Brandenburg, 2005)'
_computing_publication_material
'<i>enCIFer</i> (Allen <i>et al.</i>,  2004) and <i>publCIF</i> (Westrip, 2009)'
loop_
    _atom_site_type_symbol
    _atom_site_label
    _atom_site_fract_x
    _atom_site_fract_y
    _atom_site_fract_z
    _atom_site_U_iso_or_equiv
    _atom_site_adp_type
    _atom_site_calc_flag
    _atom_site_refinement_flags
    _atom_site_occupancy
    _atom_site_disorder_assembly
    _atom_site_disorder_group
    Cu Cu1 0.255629(17) 0.501463(12) 0.002819(13) 0.01863(11) Uani d . 1 . .
    O O1 0.34227(13) 0.23854(9) -0.12296(10) 0.0234(3) Uani d . 1 . .
    O O2 0.15463(13) 0.76578(10) 0.11725(11) 0.0263(3) Uani d . 1 . .
    N N1 0.37087(15) 0.53760(11) -0.08322(11) 0.0220(3) Uani d . 1 . .
    H H1A 0.3881 0.5999 -0.0842 0.026 Uiso calc R 1 . .
    N N2 0.51010(18) 0.51972(13) -0.19225(14) 0.0287(4) Uani d . 1 . .
    H H2A 0.5290 0.5818 -0.1892 0.034 Uiso calc R 1 . .
    H H2B 0.5455 0.4807 -0.2295 0.034 Uiso calc R 1 . .
    N N3 0.40771(15) 0.38571(12) -0.14711(12) 0.0236(3) Uani d . 1 . .
    H H3C 0.4459 0.3549 -0.1890 0.028 Uiso calc R 1 . .
    N N4 0.27510(15) 0.36547(11) -0.03258(12) 0.0240(3) Uani d . 1 . .
    H H4D 0.2374 0.3228 -0.0007 0.029 Uiso calc R 1 . .
    N N5 0.13542(15) 0.46577(12) 0.08450(12) 0.0228(3) Uani d . 1 . .
    H H5A 0.1221 0.4032 0.0887 0.027 Uiso calc R 1 . .
    N N6 -0.01529(18) 0.48529(13) 0.18399(15) 0.0308(4) Uani d . 1 . .
    H H6A -0.0308 0.4227 0.1839 0.037 Uiso calc R 1 . .
    H H6B -0.0562 0.5251 0.2165 0.037 Uiso calc R 1 . .
    N N7 0.08417(15) 0.61897(11) 0.13659(12) 0.0239(3) Uani d . 1 . .
    H H7C 0.0341 0.6511 0.1685 0.029 Uiso calc R 1 . .
    N N8 0.24037(15) 0.63742(11) 0.04106(12) 0.0234(3) Uani d . 1 . .
    H H8D 0.2902 0.6788 0.0187 0.028 Uiso calc R 1 . .
    C C1 0.42637(17) 0.48409(14) -0.13953(14) 0.0212(4) Uani d . 1 . .
    C C2 0.33594(16) 0.33037(13) -0.09646(13) 0.0196(3) Uani d . 1 . .
    C C3 0.2658(2) 0.16826(14) -0.08128(15) 0.0271(4) Uani d . 1 . .
    H H3A 0.1736 0.1848 -0.1010 0.033 Uiso calc R 1 . .
    H H3B 0.2918 0.1673 -0.0068 0.033 Uiso calc R 1 . .
    C C4 0.2908(3) 0.07137(15) -0.12418(18) 0.0394(5) Uani d . 1 . .
    H H4A 0.2415 0.0213 -0.0983 0.059 Uiso calc R 1 . .
    H H4B 0.3824 0.0562 -0.1042 0.059 Uiso calc R 1 . .
    H H4C 0.2647 0.0736 -0.1979 0.059 Uiso calc R 1 . .
    C C5 0.07131(18) 0.52029(14) 0.13420(14) 0.0213(4) Uani d . 1 . .
    C C6 0.16667(17) 0.67339(13) 0.09459(13) 0.0208(4) Uani d . 1 . .
    C C7 0.23538(19) 0.83607(13) 0.08012(15) 0.0263(4) Uani d . 1 . .
    H H7A 0.2148 0.8375 0.0055 0.032 Uiso calc R 1 . .
    H H7B 0.3271 0.8195 0.1039 0.032 Uiso calc R 1 . .
    C C8 0.2064(2) 0.93278(15) 0.12204(18) 0.0367(5) Uani d . 1 . .
    H H8A 0.2581 0.9832 0.0994 0.055 Uiso calc R 1 . .
    H H8B 0.2271 0.9300 0.1959 0.055 Uiso calc R 1 . .
    H H8C 0.1152 0.9478 0.0981 0.055 Uiso calc R 1 . .
    Cl Cl1 0.57714(4) 0.30297(3) -0.35071(3) 0.02420(13) Uani d D 1 . .
    O O1C 0.56080(16) 0.24917(11) -0.44314(11) 0.0352(3) Uani d D 1 . .
    O O2C 0.70647(16) 0.33555(14) -0.32002(14) 0.0485(4) Uani d D 1 . .
    O O3C 0.49245(17) 0.38564(12) -0.36660(15) 0.0479(4) Uani d D 1 . .
    O O4C 0.5435(2) 0.24293(13) -0.27344(13) 0.0484(4) Uani d D 1 . .
    Cl Cl2 0.07496(4) 0.20306(3) 0.14733(3) 0.02688(13) Uani d D 1 . .
    O O5C -0.0235(2) 0.27739(17) 0.1328(2) 0.0474(7) Uani d PD 0.60 A 1
    O O6C 0.1007(2) 0.1677(2) 0.24675(19) 0.0505(8) Uani d PD 0.60 A 1
    O O7C 0.1915(3) 0.2497(2) 0.1312(2) 0.0464(7) Uani d PD 0.60 A 1
    O O8C 0.0365(4) 0.1307(2) 0.0748(3) 0.0683(11) Uani d PD 0.60 A 1
    O O5B 0.0565(5) 0.2553(3) 0.0573(3) 0.0443(10) Uani d PD 0.40 A 2
    O O6B 0.0400(5) 0.2556(3) 0.2287(3) 0.0477(11) Uani d PD 0.40 A 2
    O O7B -0.0058(4) 0.1143(3) 0.1295(4) 0.0393(10) Uani d P 0.40 A 2
    O O8B 0.2052(5) 0.1690(4) 0.1763(4) 0.0613(14) Uani d P 0.40 A 2
loop_
    _atom_site_aniso_label
    _atom_site_aniso_U_11
    _atom_site_aniso_U_22
    _atom_site_aniso_U_33
    _atom_site_aniso_U_12
    _atom_site_aniso_U_13
    _atom_site_aniso_U_23
    Cu1 0.02119(16) 0.01737(16) 0.01994(16) 0.00250(7) 0.01016(11) -0.00086(8)
    O1 0.0291(7) 0.0187(6) 0.0247(6) 0.0015(5) 0.0109(5) -0.0030(5)
    O2 0.0329(7) 0.0189(6) 0.0309(7) 0.0044(5) 0.0153(6) -0.0005(5)
    N1 0.0262(8) 0.0184(8) 0.0245(8) 0.0013(6) 0.0120(6) -0.0023(6)
    N2 0.0347(9) 0.0245(8) 0.0340(10) -0.0030(7) 0.0232(8) -0.0044(7)
    N3 0.0273(8) 0.0225(8) 0.0258(8) -0.0006(6) 0.0159(6) -0.0060(6)
    N4 0.0312(8) 0.0185(7) 0.0264(8) 0.0023(6) 0.0153(6) 0.0011(6)
    N5 0.0273(8) 0.0193(8) 0.0255(8) 0.0015(6) 0.0137(6) -0.0012(6)
    N6 0.0348(9) 0.0272(8) 0.0382(10) -0.0007(7) 0.0249(8) -0.0021(7)
    N7 0.0255(8) 0.0223(8) 0.0283(8) 0.0035(6) 0.0152(6) -0.0028(6)
    N8 0.0268(8) 0.0188(7) 0.0284(8) 0.0011(6) 0.0145(6) -0.0002(6)
    C1 0.0190(8) 0.0256(9) 0.0209(9) 0.0012(7) 0.0086(7) -0.0011(7)
    C2 0.0210(8) 0.0192(8) 0.0192(8) 0.0021(6) 0.0054(6) -0.0016(6)
    C3 0.0359(10) 0.0200(9) 0.0282(10) -0.0006(7) 0.0131(8) -0.0006(7)
    C4 0.0589(15) 0.0227(10) 0.0404(12) -0.0013(9) 0.0192(11) -0.0065(9)
    C5 0.0207(8) 0.0245(8) 0.0207(9) 0.0023(7) 0.0087(7) -0.0007(7)
    C6 0.0230(8) 0.0190(8) 0.0204(8) 0.0034(6) 0.0050(6) -0.0014(7)
    C7 0.0323(10) 0.0200(9) 0.0283(10) 0.0010(7) 0.0100(8) 0.0001(7)
    C8 0.0469(13) 0.0233(10) 0.0413(12) 0.0019(9) 0.0127(10) -0.0068(9)
    Cl1 0.0286(2) 0.0230(2) 0.0226(2) -0.00094(16) 0.00904(17) -0.00272(16)
    O1C 0.0452(9) 0.0319(8) 0.0297(8) 0.0036(6) 0.0106(6) -0.0061(6)
    O2C 0.0362(9) 0.0562(11) 0.0490(10) -0.0109(8) 0.0002(7) 0.0025(9)
    O3C 0.0492(10) 0.0360(9) 0.0576(11) 0.0121(7) 0.0098(8) -0.0116(8)
    O4C 0.0669(12) 0.0479(10) 0.0355(9) -0.0089(9) 0.0222(8) 0.0061(8)
    Cl2 0.0333(3) 0.0238(2) 0.0238(2) 0.00216(17) 0.00677(18) 0.00258(17)
    O5C 0.0423(15) 0.0277(13) 0.0681(19) 0.0100(11) 0.0033(13) -0.0050(12)
    O6C 0.0375(14) 0.078(2) 0.0338(14) -0.0190(14) 0.0026(11) 0.0286(14)
    O7C 0.0493(16) 0.0528(17) 0.0457(16) 0.0050(13) 0.0293(13) 0.0186(13)
    O8C 0.081(3) 0.0444(18) 0.063(2) 0.0169(17) -0.0195(19) -0.0222(17)
    O5B 0.062(3) 0.034(2) 0.037(2) -0.0087(19) 0.0114(19) 0.0070(17)
    O6B 0.066(3) 0.042(2) 0.047(3) -0.010(2) 0.039(2) -0.015(2)
    O7B 0.052(3) 0.026(2) 0.041(2) -0.0100(17) 0.014(2) 0.0061(17)
    O8B 0.040(2) 0.072(3) 0.065(3) 0.014(2) -0.004(2) -0.022(3)
_geom_special_details
;
All e.s.d.'s (except the e.s.d. in the dihedral angle between two l.s. planes)
are estimated using the full covariance matrix. The cell e.s.d.'s are taken
into account individually in the estimation of e.s.d.'s in distances, angles
and torsion angles; correlations between e.s.d.'s in cell parameters are only
used when they are defined by crystal symmetry. An approximate (isotropic)
treatment of cell e.s.d.'s is used for estimating e.s.d.'s involving l.s.
planes.
;
loop_
    _geom_bond_atom_site_label_1
    _geom_bond_atom_site_label_2
    _geom_bond_site_symmetry_2
    _geom_bond_distance
    _geom_bond_publ_flag
    Cu1 N1 . 1.9411(15) yes
    Cu1 N4 . 1.9606(15) yes
    Cu1 N5 . 1.9376(15) yes
    Cu1 N8 . 1.9641(15) yes
    O1 C2 . 1.324(2) no
    O1 C3 . 1.461(2) no
    O2 C6 . 1.325(2) no
    O2 C7 . 1.461(2) no
    N1 C1 . 1.297(2) no
    N2 C1 . 1.356(2) no
    N3 C2 . 1.371(2) no
    N3 C1 . 1.373(2) no
    N4 C2 . 1.288(2) no
    N5 C5 . 1.302(2) no
    N6 C5 . 1.351(3) no
    N7 C5 . 1.369(2) no
    N7 C6 . 1.375(2) no
    N8 C6 . 1.284(2) no
    C3 C4 . 1.506(3) no
    C7 C8 . 1.510(3) no
    Cl1 O2C . 1.4269(17) no
    Cl1 O1C . 1.4372(15) no
    Cl1 O3C . 1.4435(16) no
    Cl1 O4C . 1.4445(16) no
    Cl2 O5B . 1.397(4) no
    Cl2 O8C . 1.400(3) no
    Cl2 O6C . 1.406(2) no
    Cl2 O6B . 1.439(4) no
    Cl2 O8B . 1.441(5) no
    Cl2 O5C . 1.453(2) no
    Cl2 O7C . 1.461(3) no
    Cl2 O7B . 1.488(4) no
    N1 H1A . 0.8800 ?
    N2 H2A . 0.8800 ?
    N2 H2B . 0.8800 ?
    N3 H3C . 0.8800 ?
    N4 H4D . 0.8800 ?
    N5 H5A . 0.8800 ?
    N6 H6A . 0.8800 ?
    N6 H6B . 0.8800 ?
    N7 H7C . 0.8800 ?
    N8 H8D . 0.8800 ?
    C3 H3A . 0.9900 ?
    C3 H3B . 0.9898 ?
    C4 H4A . 0.9802 ?
    C4 H4B . 0.9800 ?
    C4 H4C . 0.9804 ?
    C7 H7A . 0.9902 ?
    C7 H7B . 0.9898 ?
    C8 H8A . 0.9796 ?
    C8 H8B . 0.9807 ?
    C8 H8C . 0.9802 ?
loop_
    _geom_angle_atom_site_label_1
    _geom_angle_atom_site_label_2
    _geom_angle_atom_site_label_3
    _geom_angle_site_symmetry_1
    _geom_angle_site_symmetry_3
    _geom_angle
    _geom_angle_publ_flag
    N1 Cu1 N4 . . 89.00(6) yes
    N1 Cu1 N5 . . 177.92(5) yes
    N1 Cu1 N8 . . 90.83(7) yes
    N4 Cu1 N5 . . 90.95(7) yes
    N4 Cu1 N8 . . 178.47(6) yes
    N5 Cu1 N8 . . 89.27(7) yes
    C2 O1 C3 . . 117.66(14) no
    C6 O2 C7 . . 117.66(15) no
    C1 N1 Cu1 . . 129.95(14) no
    C2 N3 C1 . . 126.99(15) no
    C2 N4 Cu1 . . 128.47(13) no
    C5 N5 Cu1 . . 129.88(14) no
    C5 N7 C6 . . 127.18(16) no
    C6 N8 Cu1 . . 128.07(13) no
    N1 C1 N2 . . 123.07(18) no
    N1 C1 N3 . . 121.99(17) no
    N2 C1 N3 . . 114.90(17) no
    N4 C2 O1 . . 127.38(16) no
    N4 C2 N3 . . 123.38(16) no
    O1 C2 N3 . . 109.23(15) no
    O1 C3 C4 . . 106.13(16) no
    N5 C5 N6 . . 123.37(18) no
    N5 C5 N7 . . 121.73(17) no
    N6 C5 N7 . . 114.87(17) no
    N8 C6 O2 . . 127.38(17) no
    N8 C6 N7 . . 123.61(17) no
    O2 C6 N7 . . 109.00(15) no
    O2 C7 C8 . . 105.74(16) no
    C1 N1 H1A . . 115.1 ?
    Cu1 N1 H1A . . 115.0 ?
    C1 N2 H2A . . 120.0 ?
    C1 N2 H2B . . 120.0 ?
    H2A N2 H2B . . 120.0 ?
    C2 N3 H3C . . 116.5 ?
    C1 N3 H3C . . 116.5 ?
    C2 N4 H4D . . 115.7 ?
    Cu1 N4 H4D . . 115.8 ?
    C5 N5 H5A . . 115.0 ?
    Cu1 N5 H5A . . 115.1 ?
    C5 N6 H6A . . 120.0 ?
    C5 N6 H6B . . 120.0 ?
    H6A N6 H6B . . 120.0 ?
    C5 N7 H7C . . 116.4 ?
    C6 N7 H7C . . 116.4 ?
    C6 N8 H8D . . 115.9 ?
    Cu1 N8 H8D . . 115.9 ?
    O1 C3 H3A . . 110.5 ?
    C4 C3 H3A . . 110.4 ?
    O1 C3 H3B . . 110.5 ?
    C4 C3 H3B . . 110.5 ?
    H3A C3 H3B . . 108.7 ?
    C3 C4 H4A . . 109.5 ?
    C3 C4 H4B . . 109.4 ?
    H4A C4 H4B . . 109.5 ?
    C3 C4 H4C . . 109.5 ?
    H4A C4 H4C . . 109.5 ?
    H4B C4 H4C . . 109.5 ?
    O2 C7 H7A . . 110.6 ?
    C8 C7 H7A . . 110.5 ?
    O2 C7 H7B . . 110.6 ?
    C8 C7 H7B . . 110.5 ?
    H7A C7 H7B . . 108.7 ?
    C7 C8 H8A . . 109.6 ?
    C7 C8 H8B . . 109.4 ?
    H8A C8 H8B . . 109.5 ?
    C7 C8 H8C . . 109.4 ?
    H8A C8 H8C . . 109.5 ?
    H8B C8 H8C . . 109.5 ?
    O2C Cl1 O1C . . 110.06(11) no
    O2C Cl1 O3C . . 109.30(11) no
    O1C Cl1 O3C . . 109.01(10) no
    O2C Cl1 O4C . . 110.38(11) no
    O1C Cl1 O4C . . 109.74(10) no
    O3C Cl1 O4C . . 108.32(12) no
    O8C Cl2 O6C . . 113.3(2) no
    O5B Cl2 O6B . . 113.7(3) no
    O5B Cl2 O8B . . 110.5(3) no
    O6B Cl2 O8B . . 110.7(3) no
    O8C Cl2 O5C . . 108.38(17) no
    O6C Cl2 O5C . . 111.07(18) no
    O8C Cl2 O7C . . 109.7(2) no
    O6C Cl2 O7C . . 107.69(15) no
    O5C Cl2 O7C . . 106.54(16) no
    O5B Cl2 O7B . . 108.5(3) no
    O6B Cl2 O7B . . 107.5(3) no
    O8B Cl2 O7B . . 105.5(3) no
loop_
    _geom_hbond_atom_site_label_D
    _geom_hbond_atom_site_label_H
    _geom_hbond_atom_site_label_A
    _geom_hbond_site_symmetry_A
    _geom_hbond_distance_DH
    _geom_hbond_distance_HA
    _geom_hbond_distance_DA
    _geom_hbond_angle_DHA
    _geom_hbond_publ_flag
    N1 H1A O1C 2_654 0.88 2.14 3.013(2) 169 no
    N1 H1A Cl1 2_654 0.88 2.99 3.842(2) 164 no
    N2 H2A O4C 2_654 0.88 2.37 3.150(3) 147 no
    N2 H2B O3C . 0.88 2.25 2.981(3) 141 no
    N3 H3C O4C . 0.88 2.31 3.168(2) 166 no
    N3 H3C Cl1 . 0.88 2.94 3.801(2) 165 no
    N4 H4D O7C . 0.88 2.20 3.031(3) 156 no
    N4 H4D O5B . 0.88 2.43 3.244(4) 154 no
    N5 H5A O5B . 0.88 2.17 3.026(4) 164 no
    N5 H5A O7C . 0.88 2.28 3.081(3) 152 no
    N5 H5A Cl2 . 0.88 2.95 3.814(2) 168 no
    N6 H6A O5C . 0.88 2.13 2.950(3) 155 no
    N6 H6A O6B . 0.88 2.46 3.258(5) 151 no
    N6 H6B O6C 2 0.88 2.11 2.905(3) 150 no
    N6 H6B O7B 2 0.88 2.39 3.067(5) 133 no
    N7 H7C O6C 2 0.88 2.05 2.872(3) 156 no
    N7 H7C O6B 2 0.88 2.27 3.122(4) 163 no
    N8 H8D O1C 2_654 0.88 2.29 3.149(2) 164 no
