# Supplementary material for: Bis(1-carbamimidoyl-2-ethyl­isourea)copper(II) bis­(perchlorate)
Source: Acta Crystallogr Sect E Struct Rep Online. 2009 Sep 5;65(Pt 10):m1171. doi: 10.1107/S1600536809034965 (PMC2970167; doi:10.1107/S1600536809034965)
Supplement: Supplementary file 2 [file e-65-m1171-Isup2.hkl]

# 
# h,k,l, Fc-squared, Fo-squared, sigma(Fo-squared) and status flag 
#
 
data_I
#cucgpc 

_shelx_title ' CUCGPC #7223 for US' 
_shelx_refln_list_code          4 
_shelx_F_calc_maximum      244.44 
_exptl_crystal_F_000      1068.00 
_reflns_d_resolution_high  0.7672 
 
loop_ 
 _symmetry_equiv_pos_as_xyz 
 'x, y, z' 
 '-x, y+1/2, -z+1/2' 
 '-x, -y, -z' 
 'x, -y-1/2, z-1/2' 
 
_cell_length_a    10.6928 
_cell_length_b    13.8061 
_cell_length_c    13.5977 
_cell_angle_alpha  90.000 
_cell_angle_beta  102.657 
_cell_angle_gamma  90.000 
 
_shelx_F_squared_multiplier     1.000 
 
loop_ 
 _refln_index_h 
 _refln_index_k 
 _refln_index_l 
 _refln_F_squared_calc 
 _refln_F_squared_meas 
 _refln_F_squared_sigma 
 _refln_observed_status 
   2   0   0      924.66      909.08     11.27 o 
   3   0   0       86.52       68.08      3.09 o 
   4   0   0    15871.68    16888.47    176.38 o 
   5   0   0      443.43      449.35      8.18 o 
   6   0   0    16026.79    15846.89    167.43 o 
   7   0   0      621.72      609.26     10.94 o 
   8   0   0      340.54      288.11     10.39 o 
   9   0   0      435.72      490.68     14.37 o 
  10   0   0     1568.20     1589.51     30.72 o 
  11   0   0      143.07      148.75      9.73 o 
  12   0   0     3911.34     3995.93     65.09 o 
  13   0   0      198.31      226.00     13.37 o 
   1   1   0        0.03       -1.77      0.88 o 
   2   1   0     2896.92     3118.34     23.98 o 
   3   1   0       76.72       75.70      2.10 o 
   4   1   0    21848.14    23219.10    170.63 o 
   5   1   0      672.08      688.27      8.51 o 
   6   1   0     1512.93     1444.40     13.59 o 
   7   1   0       11.45        7.18      1.55 o 
   8   1   0     1430.70     1501.65     19.45 o 
   9   1   0       16.43       14.26      3.32 o 
  10   1   0      962.85      985.44     15.91 o 
  11   1   0       20.94       16.80      4.09 o 
  12   1   0       11.02       24.31      4.64 o 
  13   1   0        0.27       -8.40      4.64 o 
   0   2   0     3397.51     4341.28     57.02 o 
   1   2   0       34.01       36.36      1.22 o 
   2   2   0     9471.29    10055.02     74.38 o 
   3   2   0      185.28      180.91      2.98 o 
   4   2   0    12099.98    12801.82     95.15 o 
   5   2   0      368.13      342.59      4.97 o 
   6   2   0     1250.12     1280.62     12.49 o 
   7   2   0       23.64       18.01      1.88 o 
   8   2   0    11736.20    12517.91    118.69 o 
   9   2   0      523.32      532.78     10.83 o 
  10   2   0      313.31      324.69      8.95 o 
  11   2   0       57.60       67.30      5.30 o 
  12   2   0       32.44       40.01      6.08 o 
  13   2   0       61.93       62.00      9.06 o 
   1   3   0       20.89        4.31      1.33 o 
   2   3   0     7521.28     7834.59     58.57 o 
   3   3   0     1361.84     1271.89     11.38 o 
   4   3   0    12337.16    11952.86     89.18 o 
   5   3   0      348.54      310.54      4.86 o 
   6   3   0     6617.29     6741.51     52.49 o 
   7   3   0       90.87       82.00      3.09 o 
   8   3   0     2956.33     3331.19     31.94 o 
   9   3   0       61.85       53.60      4.31 o 
  10   3   0      615.19      604.62     12.27 o 
  11   3   0       17.41       13.37      4.75 o 
  12   3   0       11.17       16.80      5.30 o 
  13   3   0        0.24       15.03      6.85 o 
   0   4   0    30106.44    34347.09    361.82 o 
   1   4   0       36.98       33.26      1.33 o 
   2   4   0      242.58      203.45      3.32 o 
   3   4   0      149.02      159.47      3.20 o 
   4   4   0      868.45      786.96      8.40 o 
   5   4   0      230.40      208.65      4.20 o 
   6   4   0     1736.60     1383.95     13.59 o 
   7   4   0      302.59      311.54      6.63 o 
   8   4   0      424.27      402.71      7.74 o 
   9   4   0       17.68       18.79      3.43 o 
  10   4   0     3022.90     2854.55     39.67 o 
  11   4   0      179.05      179.36      8.84 o 
  12   4   0      679.00      644.51     20.67 o 
  13   4   0      119.49      140.57     11.27 o 
   1   5   0       31.62       35.14      1.55 o 
   2   5   0      743.38      768.18      7.85 o 
   3   5   0     1539.55     1473.36     13.37 o 
   4   5   0     1035.51      759.22      8.40 o 
   5   5   0      340.60      315.18      5.19 o 
   6   5   0       39.18       40.67      2.43 o 
   7   5   0       15.33       12.60      2.43 o 
   8   5   0       33.96       59.35      4.42 o 
   9   5   0       88.60       79.35      5.97 o 
  10   5   0      102.91       91.39      6.74 o 
  11   5   0       36.19       17.13      6.41 o 
  12   5   0      116.59      136.81     11.38 o 
  13   5   0        4.82       15.47      7.29 o 
   0   6   0    15444.12    16566.99    173.28 o 
   1   6   0      193.43      161.79      3.43 o 
   2   6   0    14497.18    13870.26    103.33 o 
   3   6   0      777.31      746.18      8.84 o 
   4   6   0     8168.95     8287.25     63.43 o 
   5   6   0      698.45      664.07      8.18 o 
   6   6   0     8036.85     8292.34     78.57 o 
   7   6   0      388.30      375.63      8.51 o 
   8   6   0     2354.46     2319.78     27.96 o 
   9   6   0      231.74      251.42      9.61 o 
  10   6   0      837.48      851.94     23.10 o 
  11   6   0       74.46       73.38      8.84 o 
  12   6   0     1396.78     1441.42     34.15 o 
   1   7   0      411.73      400.17      5.86 o 
   2   7   0     3449.85     3775.56     30.50 o 
   3   7   0      409.56      368.23      5.64 o 
   4   7   0        4.51        6.41      1.99 o 
   5   7   0       11.68       15.47      2.32 o 
   6   7   0     1016.65     1043.57     13.15 o 
   7   7   0        3.98        4.86      3.09 o 
   8   7   0      646.51      691.81     12.71 o 
   9   7   0       37.21       39.45      7.07 o 
  10   7   0       17.04       16.80      6.96 o 
  11   7   0       14.42        6.19      6.41 o 
  12   7   0       41.17       53.05      8.62 o 
   0   8   0    13419.83    15822.80    166.76 o 
   1   8   0       81.65       77.58      2.65 o 
   2   8   0      401.78      301.48      4.97 o 
   3   8   0        1.57        0.55      1.77 o 
   4   8   0     8656.71     9014.65     76.59 o 
   5   8   0      130.93      138.80      4.64 o 
   6   8   0      446.84      379.50      7.63 o 
   7   8   0       99.75      102.45      5.42 o 
   8   8   0     3566.04     3556.20     46.42 o 
   9   8   0       98.31      107.20      9.39 o 
  10   8   0     1232.72     1250.34     29.95 o 
  11   8   0      113.15      118.69     11.05 o 
  12   8   0      319.03      290.65     15.80 o 
   1   9   0       13.21       12.60      2.10 o 
   2   9   0     1221.84     1271.89     14.48 o 
   3   9   0        1.00        1.66      1.99 o 
   4   9   0     2075.02     2265.51     23.32 o 
   5   9   0      313.29      297.39      6.96 o 
   6   9   0       35.56       33.60      3.54 o 
   7   9   0       70.12       72.72      6.41 o 
   8   9   0      581.62      629.59     15.14 o 
   9   9   0       43.76       43.54      7.74 o 
  10   9   0      891.32      883.66     24.87 o 
  11   9   0       18.55        4.20      7.40 o 
   0  10   0     3130.45     3061.10     46.75 o 
   1  10   0       10.67        8.95      2.21 o 
   2  10   0      123.42      157.59      4.75 o 
   3  10   0       77.54       68.85      3.65 o 
   4  10   0     1701.57     1769.53     19.67 o 
   5  10   0       17.82       14.59      3.09 o 
   6  10   0     6162.06     6213.48     63.21 o 
   7  10   0       90.30       86.53      6.74 o 
   8  10   0      134.38      133.06      8.29 o 
   9  10   0      246.16      236.50     10.50 o 
  10  10   0       48.36       36.58      8.29 o 
  11  10   0       19.52       10.50      7.40 o 
   1  11   0        2.30        0.99      2.65 o 
   2  11   0      925.47      968.54     12.71 o 
   3  11   0       81.62       74.49      3.98 o 
   4  11   0      306.83      280.59      7.07 o 
   5  11   0       42.88       42.22      4.42 o 
   6  11   0       59.13       53.38      5.86 o 
   7  11   0       16.49       17.79      5.30 o 
   8  11   0       95.21       93.27      7.74 o 
   9  11   0        0.64       -4.31      5.19 o 
  10  11   0       69.63       88.19     10.50 o 
   0  12   0     1595.99     1706.10     31.16 o 
   1  12   0      223.65      216.16      7.18 o 
   2  12   0     7214.80     7182.46     72.05 o 
   3  12   0        0.44       -5.08      2.54 o 
   4  12   0     3677.49     3794.57     41.88 o 
   5  12   0       19.21       26.85      4.20 o 
   6  12   0       10.50        6.63      4.53 o 
   7  12   0      246.58      248.65     10.50 o 
   8  12   0      754.26      790.28     18.46 o 
   9  12   0        2.78        0.11      5.42 o 
  10  12   0      996.98      971.63     27.85 o 
   1  13   0       13.74       15.25      3.43 o 
   2  13   0      388.19      330.88      8.84 o 
   3  13   0       33.51       29.18      4.75 o 
   4  13   0      381.03      366.79     11.49 o 
   5  13   0      237.63      228.87      8.07 o 
   6  13   0       76.96       74.04      7.07 o 
   7  13   0        3.01        0.99      4.97 o 
   8  13   0       39.83       31.83      6.41 o 
   9  13   0        3.54       -0.33      5.53 o 
   0  14   0      297.33      392.98     14.37 o 
   1  14   0      296.07      282.91      8.73 o 
   2  14   0     2075.15     1957.18     30.06 o 
   3  14   0      160.42      180.47      8.73 o 
   4  14   0     2619.70     2467.86     36.14 o 
   5  14   0       78.61       86.97      6.96 o 
   6  14   0     2011.86     2003.60     40.12 o 
   7  14   0       18.66       26.74      6.19 o 
   8  14   0      327.42      309.66     12.71 o 
   1  15   0        7.70       11.16      4.75 o 
   2  15   0        2.23        7.07      4.75 o 
   3  15   0      312.60      350.55     12.16 o 
   4  15   0      170.00      178.59      9.28 o 
   5  15   0        0.98        2.76      4.75 o 
   6  15   0      129.19      152.40     11.49 o 
   7  15   0        0.20        5.75      6.63 o 
   0  16   0     2376.02     2377.80     62.66 o 
   1  16   0      134.23      173.06     10.50 o 
   2  16   0      480.26      439.62     13.59 o 
   3  16   0        0.78       -7.85      4.42 o 
   4  16   0      973.17     1032.63     21.77 o 
   5  16   0        6.24       14.37      6.85 o 
   6  16   0     1185.10     1197.63     30.28 o 
   1  17   0       14.27       21.88      6.74 o 
   2  17   0       35.33       39.01      7.63 o 
   3  17   0       35.59       50.84      7.07 o 
   4  17   0      204.16      183.45     10.17 o 
 -13   1   1      114.14      127.86     10.83 o 
 -12   1   1      571.73      621.52     13.48 o 
 -11   1   1       97.42      117.48      6.19 o 
 -10   1   1     3116.16     3231.84     36.58 o 
  -9   1   1      380.52      371.43      8.84 o 
  -8   1   1     5021.61     5085.69     41.44 o 
  -7   1   1      361.58      343.92      5.64 o 
  -6   1   1    13503.31    14465.26    108.30 o 
  -5   1   1      142.72      142.45      3.43 o 
  -4   1   1     3377.75     3674.33     28.95 o 
  -3   1   1       29.55       10.06      1.44 o 
  -2   1   1     4906.10     5507.63     41.22 o 
  -1   1   1        0.10       -1.77      0.88 o 
   1   1   1       14.08       13.15      0.99 o 
   2   1   1     8920.38    10741.97     87.31 o 
   3   1   1     1510.70     1523.31     12.82 o 
   4   1   1      621.43      495.32      5.64 o 
   5   1   1       92.15       87.42      2.54 o 
   6   1   1     1241.71     1317.98     14.26 o 
   7   1   1      346.80      325.02      7.29 o 
   8   1   1     3320.81     3407.44     36.91 o 
   9   1   1      200.25      201.80      6.96 o 
  10   1   1     1243.58     1197.30     18.23 o 
  11   1   1      330.15      341.93      9.95 o 
  12   1   1     1032.98     1046.56     18.35 o 
  13   1   1       37.48       35.70      5.64 o 
 -13   2   1       23.32       24.87      7.40 o 
 -12   2   1      516.43      539.97     14.37 o 
 -11   2   1        3.59        4.64      3.54 o 
 -10   2   1     1553.61     1502.31     20.89 o 
  -9   2   1      162.60      168.20      6.30 o 
  -8   2   1      168.76      206.22      4.97 o 
  -7   2   1        9.62       10.17      1.77 o 
  -6   2   1     3652.78     4072.84     32.93 o 
  -5   2   1     1318.28     1304.61     12.27 o 
  -4   2   1     4710.43     5669.31     43.43 o 
  -3   2   1       69.45       49.18      1.77 o 
  -2   2   1      142.89      153.61      2.76 o 
  -1   2   1        0.13       -1.55      0.77 o 
   0   2   1    17633.26    19338.32    158.14 o 
   1   2   1        8.72       -1.77      0.88 o 
   2   2   1    16267.47    18235.30    133.83 o 
   3   2   1      232.30      227.21      3.76 o 
   4   2   1      522.34      402.27      5.86 o 
   5   2   1        9.76        6.63      1.33 o 
   6   2   1      274.18      295.40      5.08 o 
   7   2   1        3.56        0.44      1.88 o 
   8   2   1     1567.06     1520.66     20.00 o 
   9   2   1       15.68       13.92      3.43 o 
  10   2   1      123.60      138.47      6.41 o 
  11   2   1       15.30       14.81      4.31 o 
  12   2   1      216.21      219.37      8.73 o 
  13   2   1        4.98        7.63      5.53 o 
 -13   3   1       95.56       88.63      9.50 o 
 -12   3   1      131.23      126.21     10.28 o 
 -11   3   1       61.63       65.20      6.19 o 
 -10   3   1     3211.77     3280.35     37.46 o 
  -9   3   1      112.17      117.48      5.42 o 
  -8   3   1       30.04       24.75      2.76 o 
  -7   3   1      203.60      196.38      4.53 o 
  -6   3   1     6484.72     6649.67     51.72 o 
  -5   3   1      210.03      196.05      3.98 o 
  -4   3   1    12620.49    13640.61    101.34 o 
  -3   3   1      790.74      754.14      7.63 o 
  -2   3   1     2298.33     2820.40     27.52 o 
  -1   3   1       64.90       49.29      2.21 o 
   0   3   1    44819.26    48127.50    361.27 o 
   1   3   1        0.88       -1.99      0.99 o 
   2   3   1    11130.94    12359.88     91.50 o 
   3   3   1      252.32      220.58      3.65 o 
   4   3   1     1569.97     1442.86     13.04 o 
   5   3   1      162.93      134.72      3.32 o 
   6   3   1     8507.66     8955.75     68.63 o 
   7   3   1      242.77      228.32      5.64 o 
   8   3   1     5747.01     5751.76     58.57 o 
   9   3   1      540.39      521.84     10.94 o 
  10   3   1      155.05      165.99      6.96 o 
  11   3   1       41.01       42.33      5.75 o 
  12   3   1     1856.28     1833.96     30.50 o 
  13   3   1      132.26      145.66      9.39 o 
 -13   4   1        9.43        7.51      6.41 o 
 -12   4   1      215.02      236.72     13.15 o 
 -11   4   1        0.59        2.54      5.42 o 
 -10   4   1      602.58      577.76     13.92 o 
  -9   4   1       12.55        9.50      3.87 o 
  -8   4   1      202.94      229.65      5.86 o 
  -7   4   1       27.83       29.06      2.21 o 
  -6   4   1     1349.98     1353.23     13.37 o 
  -5   4   1      157.98      164.11      3.76 o 
  -4   4   1      766.63      744.75      7.96 o 
  -3   4   1       17.71        5.42      1.33 o 
  -2   4   1     7552.03     8313.89     68.41 o 
  -1   4   1       49.87       40.34      1.88 o 
   0   4   1    20287.74    22046.22    161.68 o 
   1   4   1       19.88       14.48      1.33 o 
   2   4   1     8463.51     8828.77     66.20 o 
   3   4   1       17.46        9.28      1.33 o 
   4   4   1      210.78      284.90      4.75 o 
   5   4   1      132.05      129.85      3.65 o 
   6   4   1      561.24      489.35      7.74 o 
   7   4   1       47.35       44.21      3.09 o 
   8   4   1     1166.43     1072.31     15.91 o 
   9   4   1        0.06        0.44      3.09 o 
  10   4   1        4.39       -1.99      4.09 o 
  11   4   1        0.61       -0.66      4.31 o 
  12   4   1        6.03        7.07      5.19 o 
  13   4   1        1.76       -1.22      6.30 o 
 -13   5   1      113.14      131.18     11.60 o 
 -12   5   1      186.60      192.51     12.38 o 
 -11   5   1      161.75      156.27     10.83 o 
 -10   5   1      334.61      354.86     14.37 o 
  -9   5   1      164.69      162.12      6.19 o 
  -8   5   1     8572.03     8985.14     86.97 o 
  -7   5   1       60.98       60.12      3.32 o 
  -6   5   1      221.81      200.14      4.42 o 
  -5   5   1      168.52      171.52      3.87 o 
  -4   5   1     1486.03     1355.44     12.60 o 
  -3   5   1       12.49       16.25      1.77 o 
  -2   5   1    17079.28    16876.43    136.93 o 
  -1   5   1       29.49       23.43      1.66 o 
   0   5   1     3983.40     4516.44     35.81 o 
   1   5   1        2.38       -2.21      1.11 o 
   2   5   1      125.08      186.88      3.87 o 
   3   5   1      357.24      337.62      4.97 o 
   4   5   1    25851.44    28133.28    207.10 o 
   5   5   1       20.75       19.78      1.88 o 
   6   5   1      295.15      304.57      5.42 o 
   7   5   1      183.62      159.03      5.08 o 
   8   5   1     1476.65     1557.46     20.67 o 
   9   5   1       75.90       86.31      6.30 o 
  10   5   1     2146.23     2138.76     32.60 o 
  11   5   1       87.21       96.48      7.63 o 
  12   5   1      100.61      110.95     10.61 o 
 -12   6   1       95.64       89.18      9.95 o 
 -11   6   1        6.38       -0.66      5.64 o 
 -10   6   1      598.38      619.65     19.34 o 
  -9   6   1        7.99       10.61      4.31 o 
  -8   6   1     1561.58     1551.82     23.98 o 
  -7   6   1        0.07       -3.98      1.99 o 
  -6   6   1     5327.32     5799.28     51.06 o 
  -5   6   1        0.91       -1.44      1.66 o 
  -4   6   1     7540.76     7559.75     64.10 o 
  -3   6   1       64.85       60.67      2.98 o 
  -2   6   1      520.93      604.62      7.85 o 
  -1   6   1        3.98       -1.99      0.99 o 
   1   6   1      104.51      107.20      2.87 o 
   3   6   1       31.86       28.51      1.99 o 
   4   6   1      482.86      568.59      7.74 o 
   5   6   1        1.43       -0.22      1.55 o 
   6   6   1     1676.69     1697.04     20.11 o 
   7   6   1        8.52       10.17      3.09 o 
   8   6   1     1807.14     1797.49     27.41 o 
   9   6   1        0.02       -0.77      4.09 o 
  10   6   1     1000.19      982.46     19.89 o 
  11   6   1       15.59       21.33      7.18 o 
  12   6   1      223.53      272.75     14.92 o 
 -12   7   1      695.16      690.04     22.54 o 
 -11   7   1       98.41      115.82     10.39 o 
 -10   7   1     3759.68     3598.30     60.78 o 
  -9   7   1      238.45      216.61      9.28 o 
  -8   7   1       56.33       47.85      5.42 o 
  -7   7   1      246.71      219.04      5.97 o 
  -6   7   1     5684.44     5651.96     56.47 o 
  -5   7   1      141.05      133.61      4.31 o 
  -4   7   1     7096.97     7008.62     60.12 o 
  -3   7   1        1.36       -0.33      1.66 o 
  -2   7   1      633.89      643.30      8.40 o 
  -1   7   1        0.07       -2.43      1.22 o 
   0   7   1    26401.18    28697.55    210.75 o 
   1   7   1      207.26      172.07      3.87 o 
   2   7   1    21299.04    23925.27    176.71 o 
   3   7   1        4.02        2.65      1.55 o 
   4   7   1      283.25      203.56      4.42 o 
   5   7   1      468.17      446.47      7.74 o 
   6   7   1     7662.08     8227.13     80.01 o 
   7   7   1       76.00      109.74      5.53 o 
   8   7   1     1617.52     1652.61     22.10 o 
   9   7   1      164.10      157.37      8.29 o 
  10   7   1       19.88       18.90      7.07 o 
  11   7   1      152.57      144.77     11.60 o 
  12   7   1     2287.94     2392.60     48.40 o 
 -12   8   1      148.72      178.81     12.71 o 
 -11   8   1       19.11       21.22      7.40 o 
 -10   8   1        0.24        4.64      6.52 o 
  -9   8   1        6.61       -4.53      4.31 o 
  -8   8   1      816.99      730.38     15.80 o 
  -7   8   1      372.62      332.64      8.62 o 
  -6   8   1      106.34      106.09      4.42 o 
  -5   8   1        3.91        6.74      2.21 o 
  -4   8   1      615.87      642.30      9.39 o 
  -3   8   1      197.56      169.20      4.75 o 
  -2   8   1      753.42      633.90      8.73 o 
  -1   8   1       53.01       48.52      2.32 o 
   0   8   1       52.86       32.93      1.99 o 
   1   8   1       75.00       58.79      2.54 o 
   2   8   1     1790.26     1639.13     15.36 o 
   3   8   1       25.17       20.44      2.43 o 
   4   8   1      779.18      810.94     10.94 o 
   5   8   1        0.12       -0.88      2.21 o 
   6   8   1      782.27      825.97     13.59 o 
   7   8   1       10.18       10.50      3.54 o 
   8   8   1       43.43       38.57      4.64 o 
   9   8   1       84.81       67.19      8.51 o 
  10   8   1      143.42      137.92     11.16 o 
  11   8   1        2.79        7.96      6.96 o 
 -11   9   1       70.10       50.50      8.84 o 
 -10   9   1      184.24      189.97     12.60 o 
  -9   9   1       51.82       49.07      6.30 o 
  -8   9   1      109.59      105.76      7.29 o 
  -7   9   1      138.91      169.31      8.07 o 
  -6   9   1     4183.87     4356.09     46.08 o 
  -5   9   1      181.03      177.93      5.53 o 
  -4   9   1     7659.00     7903.44     68.19 o 
  -3   9   1       44.02       46.30      2.98 o 
  -2   9   1     6540.66     6175.35     53.71 o 
  -1   9   1       86.31       99.46      3.65 o 
   0   9   1     4920.25     5204.50     41.44 o 
   1   9   1       46.51       45.75      2.76 o 
   2   9   1     5828.92     5646.88     49.62 o 
   3   9   1      500.45      499.85      8.62 o 
   4   9   1     6622.53     6686.03     58.68 o 
   5   9   1       33.96       28.84      3.20 o 
   6   9   1     7430.49     7326.45     73.05 o 
   7   9   1      542.56      506.81     11.05 o 
   8   9   1     3661.92     3786.84     49.62 o 
   9   9   1       91.99      113.05     10.28 o 
  10   9   1      542.53      520.29     19.45 o 
  11   9   1       84.37       91.84     10.61 o 
 -11  10   1       21.74       29.95      8.18 o 
 -10  10   1        8.85        6.08      7.07 o 
  -9  10   1       31.64       30.39      5.97 o 
  -8  10   1      435.73      399.06     12.49 o 
  -7  10   1       73.10       59.90      6.19 o 
  -6  10   1     3298.65     3388.55     37.91 o 
  -5  10   1      434.72      418.40     11.05 o 
  -4  10   1      158.04      187.87      6.19 o 
  -3  10   1       37.48       30.06      2.87 o 
  -2  10   1       51.57       44.76      3.09 o 
  -1  10   1       17.28       14.04      2.32 o 
   0  10   1       64.73       55.04      3.20 o 
   1  10   1      115.31      118.58      4.09 o 
   2  10   1      108.67       96.04      3.98 o 
   3  10   1       42.20       40.12      3.20 o 
   4  10   1      833.64      963.12     13.04 o 
   5  10   1      119.75      108.41      4.97 o 
   6  10   1       93.53       93.94      5.64 o 
   7  10   1      121.36      124.55      7.63 o 
   8  10   1     1036.58     1001.91     20.22 o 
   9  10   1        3.57       -6.08      6.30 o 
  10  10   1       74.89       56.36      9.39 o 
  11  10   1        3.91        4.64      6.96 o 
 -10  11   1      967.74      922.56     26.19 o 
  -9  11   1       59.11       54.04      6.85 o 
  -8  11   1     1312.67     1347.37     24.42 o 
  -7  11   1       30.21       25.64      5.53 o 
  -6  11   1      417.58      402.27     10.06 o 
  -5  11   1        0.32       -3.32      3.43 o 
  -4  11   1      186.46      214.84      6.96 o 
  -3  11   1       33.89       30.39      3.20 o 
  -2  11   1     2496.36     2342.98     24.20 o 
  -1  11   1      173.66      161.68      6.19 o 
   0  11   1     1090.13     1158.84     19.23 o 
   1  11   1        8.15        5.30      2.87 o 
   2  11   1     1282.75     1276.42     17.68 o 
   3  11   1       27.81       23.65      3.09 o 
   4  11   1     2375.02     2282.20     24.42 o 
   5  11   1      180.00      170.30      5.86 o 
   6  11   1       20.96       32.16      5.30 o 
   7  11   1        2.74        1.11      4.75 o 
   8  11   1       38.12       36.80      6.19 o 
   9  11   1       40.25       32.05      8.29 o 
  10  11   1      339.11      375.52     17.68 o 
 -10  12   1      391.40      418.62     18.12 o 
  -9  12   1        4.01        0.88      5.08 o 
  -8  12   1      504.15      502.50     14.59 o 
  -7  12   1       16.76       10.72      5.19 o 
  -6  12   1      609.05      539.97     11.82 o 
  -5  12   1      101.19       94.38      5.53 o 
  -4  12   1      776.74      709.49     12.93 o 
  -3  12   1      148.24      134.60      5.75 o 
  -2  12   1      239.36      185.99      6.85 o 
  -1  12   1       96.71      111.29      5.53 o 
   0  12   1     2177.52     1989.56     24.64 o 
   1  12   1        1.51       -1.99      2.98 o 
   2  12   1     1510.56     1407.71     19.45 o 
   3  12   1      169.49      175.27      6.63 o 
   4  12   1        0.22        2.76      3.09 o 
   5  12   1       80.24       89.40      5.64 o 
   6  12   1      219.21      206.88      9.50 o 
   7  12   1       17.82       18.23      5.53 o 
   8  12   1      500.40      489.35     14.59 o 
   9  12   1        4.84       -1.22      6.96 o 
  -9  13   1        3.43        2.87      5.64 o 
  -8  13   1       73.03       85.65      7.96 o 
  -7  13   1       75.22       85.32      7.51 o 
  -6  13   1     1331.90     1300.74     20.78 o 
  -5  13   1       32.39       42.77      4.75 o 
  -4  13   1     6552.18     6589.67     78.24 o 
  -3  13   1       16.67       17.57      4.64 o 
  -2  13   1      249.64      239.59      9.06 o 
  -1  13   1       41.72       37.02      4.20 o 
   0  13   1     1455.28     1666.76     22.21 o 
   1  13   1        3.54        7.96      3.43 o 
   2  13   1       65.88       62.55      4.75 o 
   3  13   1      248.79      237.93      7.85 o 
   4  13   1      465.69      450.67     12.38 o 
   5  13   1        1.55       -4.97      5.19 o 
   6  13   1     2238.45     2072.12     32.27 o 
   7  13   1       91.48       91.84      7.74 o 
   8  13   1      500.24      479.41     14.81 o 
   9  13   1       39.83       32.82      8.51 o 
  -8  14   1      174.96      163.34      9.73 o 
  -7  14   1        1.13        1.11      5.30 o 
  -6  14   1      325.29      291.31     11.49 o 
  -5  14   1       71.94       74.15      6.85 o 
  -4  14   1       25.28       31.94      5.86 o 
  -3  14   1       41.63       47.30      5.75 o 
  -2  14   1       14.20       14.81      4.53 o 
  -1  14   1        6.43       -0.99      4.09 o 
   0  14   1     2255.31     2192.47     27.85 o 
   1  14   1       18.29       19.12      4.09 o 
   2  14   1     2138.22     2117.10     27.41 o 
   3  14   1       15.46       15.25      4.75 o 
   4  14   1      104.34      113.61      7.63 o 
   5  14   1        4.94        9.17      5.97 o 
   6  14   1       42.71       40.67      7.29 o 
   7  14   1       20.15       35.25      7.63 o 
   8  14   1      304.14      292.53     12.38 o 
  -7  15   1       22.07       31.83      7.85 o 
  -6  15   1      713.95      710.38     22.10 o 
  -5  15   1       94.55       95.81      7.74 o 
  -4  15   1      795.89      842.66     18.68 o 
  -3  15   1       29.03       33.60      5.64 o 
  -2  15   1     6495.29     6229.61     75.59 o 
  -1  15   1        6.66        8.73      4.64 o 
   0  15   1      316.41      331.87     11.38 o 
   1  15   1       19.19       14.70      4.09 o 
   2  15   1     1161.96     1166.80     22.10 o 
   3  15   1        0.49        6.63      4.86 o 
   4  15   1     5384.45     5245.83     65.98 o 
   5  15   1       79.08       93.16      9.50 o 
   6  15   1      311.66      318.72     15.58 o 
   7  15   1      160.01      176.27     12.38 o 
  -6  16   1      746.82      754.91     23.43 o 
  -5  16   1       22.72       31.61      6.30 o 
  -4  16   1      918.88      893.39     20.00 o 
  -3  16   1       21.15       23.98      5.64 o 
  -2  16   1      143.01      163.89      8.84 o 
  -1  16   1       10.16       15.14      5.19 o 
   0  16   1      383.91      416.08     13.26 o 
   1  16   1       71.40       82.77      8.84 o 
   2  16   1      549.70      578.65     19.12 o 
   3  16   1        3.26        6.52      5.30 o 
   4  16   1       14.84       13.48      5.75 o 
   5  16   1       54.67       48.18      8.29 o 
  -4  17   1     1501.89     1467.50     27.63 o 
  -3  17   1       25.92       19.12      5.64 o 
  -2  17   1       12.25       16.80      5.53 o 
  -1  17   1        8.14       17.24      5.53 o 
   0  17   1      672.51      682.31     21.33 o 
   1  17   1        2.91       13.92      6.08 o 
   2  17   1      563.37      588.48     19.56 o 
   3  17   1       22.31       29.40      7.63 o 
   4  17   1       22.03       32.49      8.07 o 
 -13   0   2      107.26       99.35     14.26 o 
 -12   0   2      270.61      325.90     13.92 o 
 -11   0   2       73.31       67.19      7.18 o 
 -10   0   2    13932.51    15362.18    205.44 o 
  -9   0   2      210.77      175.61      6.74 o 
  -8   0   2      522.40      454.32     10.17 o 
  -7   0   2      565.52      548.03     10.50 o 
  -6   0   2     1990.31     1993.21     25.20 o 
  -5   0   2       14.47       11.60      2.10 o 
  -4   0   2    13033.61    13530.10    142.34 o 
  -3   0   2       61.82       43.54      2.32 o 
  -2   0   2    13095.78    14655.89    152.51 o 
   0   0   2     7956.63     8422.63     88.74 o 
   1   0   2        0.17       -2.65      1.33 o 
   3   0   2     1435.85     1281.07     20.33 o 
   4   0   2     2913.38     3522.60     39.23 o 
   5   0   2       13.79        9.95      1.88 o 
   6   0   2     9234.15     9865.27    132.28 o 
   7   0   2      303.12      301.04     10.28 o 
   8   0   2    12617.58    12801.49    172.07 o 
   9   0   2      371.45      366.46     13.04 o 
  10   0   2       78.89       86.86      7.96 o 
  11   0   2      286.60      275.73     13.15 o 
  12   0   2     2586.84     2613.96     47.96 o 
  13   0   2       62.52       91.06     10.06 o 
 -13   1   2        0.12        2.32      5.97 o 
 -12   1   2       70.25       76.14      6.74 o 
 -11   1   2       31.45       35.03      4.31 o 
 -10   1   2      446.10      410.89      9.95 o 
  -9   1   2        2.51        2.54      2.32 o 
  -8   1   2     3230.29     3335.61     28.73 o 
  -7   1   2       62.84       51.72      2.54 o 
  -6   1   2      534.21      448.57      6.41 o 
  -5   1   2       69.82       78.91      2.54 o 
  -4   1   2      324.47      430.89      5.30 o 
  -3   1   2       35.83       39.67      1.55 o 
  -2   1   2    57933.74    66598.84    614.67 o 
  -1   1   2       27.39       21.00      1.11 o 
   0   1   2     3334.38     3976.48     32.93 o 
   1   1   2        0.55       -1.77      0.88 o 
   2   1   2    14723.16    16250.70    146.54 o 
   3   1   2      301.79      286.34      4.53 o 
   4   1   2     2084.81     2376.58     24.20 o 
   5   1   2      200.13      194.28      4.20 o 
   6   1   2     4598.74     4358.08     44.32 o 
   7   1   2      293.10      276.50      6.96 o 
   8   1   2      244.59      222.68      7.18 o 
   9   1   2        3.43       -3.98      2.98 o 
  10   1   2      371.36      393.43     10.61 o 
  11   1   2        7.20       10.50      4.20 o 
  12   1   2       16.57       10.94      4.75 o 
  13   1   2       35.16       30.94      5.53 o 
 -13   2   2       89.56       69.95      8.73 o 
 -12   2   2      938.84      920.35     23.43 o 
 -11   2   2      148.16      163.56      6.96 o 
 -10   2   2       65.03       57.91      4.75 o 
  -9   2   2       94.34      102.45      4.42 o 
  -8   2   2     1660.62     1570.06     15.69 o 
  -7   2   2      274.34      247.77      4.86 o 
  -6   2   2    16425.53    17976.25    133.72 o 
  -5   2   2       43.09       37.02      1.88 o 
  -4   2   2      720.84      827.08      8.29 o 
  -3   2   2      329.78      322.48      4.09 o 
  -2   2   2    37951.89    40053.86    370.44 o 
  -1   2   2        4.87       10.94      1.11 o 
   0   2   2    11068.84    12478.57     91.84 o 
   1   2   2        1.26       -1.44      0.77 o 
   2   2   2       74.75       85.09      3.09 o 
   3   2   2        1.94        5.64      1.33 o 
   4   2   2     4022.34     3044.96     27.30 o 
   5   2   2      989.36      979.81     12.38 o 
   6   2   2     1922.81     2178.98     23.76 o 
   7   2   2       92.07       97.14      4.64 o 
   8   2   2     1736.17     1581.66     20.67 o 
   9   2   2      274.01      242.24      7.85 o 
  10   2   2     3311.67     3333.62     38.57 o 
  11   2   2      226.13      257.61      9.06 o 
  12   2   2       97.65      104.21      6.96 o 
  13   2   2       65.99       74.60      7.74 o 
 -13   3   2       13.82       18.90      6.85 o 
 -12   3   2      122.80      126.98     10.17 o 
 -11   3   2       15.80        8.18      5.42 o 
 -10   3   2      201.77      201.91      8.40 o 
  -9   3   2        8.54        8.40      2.43 o 
  -8   3   2     2473.79     2540.58     22.99 o 
  -7   3   2       74.95       82.11      2.98 o 
  -6   3   2    11890.95    12957.86     97.47 o 
  -5   3   2      340.86      335.52      4.97 o 
  -4   3   2     1903.34     2234.13     18.68 o 
  -3   3   2       34.53       37.35      1.44 o 
  -2   3   2     3074.19     2924.06     28.40 o 
  -1   3   2      271.85      221.69      4.53 o 
   0   3   2     8347.04     9644.35     71.61 o 
   1   3   2      250.34      211.30      3.43 o 
   2   3   2      341.04      422.93      5.75 o 
   3   3   2        0.56       -0.55      0.99 o 
   4   3   2      124.77      101.89      2.65 o 
   5   3   2      471.27      452.33      7.63 o 
   6   3   2     8397.81     8838.93     74.93 o 
   7   3   2        6.47        3.32      2.43 o 
   8   3   2     2658.16     2494.50     33.26 o 
   9   3   2       35.75       37.02      4.20 o 
  10   3   2      217.78      217.60      8.18 o 
  11   3   2       15.32       11.27      4.31 o 
  12   3   2       55.83       53.27      6.85 o 
 -13   4   2      187.10      214.62     13.15 o 
 -12   4   2       13.82       29.95      7.85 o 
 -11   4   2      168.68      189.09     11.16 o 
 -10   4   2     3121.13     3149.95     52.94 o 
  -9   4   2      429.38      412.32      9.06 o 
  -8   4   2     3937.49     3965.20     40.89 o 
  -7   4   2      108.36      102.56      3.32 o 
  -6   4   2     6389.46     6863.96     53.49 o 
  -5   4   2     1200.15     1167.46     11.49 o 
  -3   4   2      624.04      618.87      7.51 o 
  -2   4   2     1587.75     1542.43     14.59 o 
  -1   4   2       45.39       36.58      1.66 o 
   0   4   2     1269.78     1218.40     11.16 o 
   1   4   2      448.14      443.71      5.42 o 
   2   4   2    22477.35    24825.73    182.24 o 
   3   4   2      740.96      698.66      8.29 o 
   4   4   2       41.23       31.28      1.88 o 
   5   4   2       61.42       66.64      2.54 o 
   6   4   2     1784.46     1603.32     17.35 o 
   7   4   2      563.22      503.83      9.84 o 
   8   4   2      425.65      432.33      9.73 o 
   9   4   2        1.70       -1.11      3.09 o 
  10   4   2       54.74       50.17      5.97 o 
  11   4   2       96.68       85.65      7.18 o 
  12   4   2      868.19      841.67     19.34 o 
 -13   5   2        8.22       13.04      6.96 o 
 -12   5   2      137.14      134.38     11.05 o 
 -11   5   2       27.49       17.90      6.30 o 
 -10   5   2      355.48      317.61     13.59 o 
  -9   5   2       21.55       16.91      4.20 o 
  -8   5   2     1191.06     1226.47     14.92 o 
  -7   5   2        1.85        2.21      1.99 o 
  -6   5   2      771.86      705.40      9.61 o 
  -5   5   2      353.34      322.92      5.08 o 
  -4   5   2     1273.96     1536.24     16.02 o 
  -3   5   2      338.43      311.98      5.19 o 
  -1   5   2      242.69      219.04      4.42 o 
   0   5   2     1723.44     2139.86     17.68 o 
   1   5   2       17.69       15.91      1.55 o 
   2   5   2     2929.84     3093.81     25.20 o 
   3   5   2        7.28       10.72      1.66 o 
   4   5   2      494.07      502.83      6.63 o 
   5   5   2       71.34       63.77      2.65 o 
   6   5   2       73.58       94.05      3.98 o 
   7   5   2       46.12       39.23      3.76 o 
   8   5   2        1.07        2.98      2.98 o 
   9   5   2       23.92       26.85      4.75 o 
  10   5   2        8.59        7.18      4.64 o 
  11   5   2       13.99       11.60      5.19 o 
  12   5   2       19.65       24.64      6.08 o 
 -13   6   2       34.60       29.95      8.07 o 
 -12   6   2      192.56      209.31     12.82 o 
 -11   6   2       75.25       72.83      8.62 o 
 -10   6   2     3378.93     3271.40     55.59 o 
  -9   6   2       22.84       20.56      4.53 o 
  -8   6   2     1277.65     1360.08     21.77 o 
  -7   6   2       33.41       31.16      3.43 o 
  -6   6   2     2904.58     2969.48     28.40 o 
  -5   6   2        0.64       -0.99      1.66 o 
  -4   6   2    11155.15    12614.50    104.10 o 
  -3   6   2      193.55      191.30      4.42 o 
  -2   6   2    15111.33    17045.96    138.47 o 
  -1   6   2      150.83      120.68      3.43 o 
   0   6   2     7020.48     7487.47     56.91 o 
   1   6   2        0.73       -0.22      1.22 o 
   2   6   2    12779.72    13623.81    101.78 o 
   3   6   2        1.61       -2.87      1.44 o 
   4   6   2     4042.27     3975.04     32.49 o 
   5   6   2      158.36      161.79      4.20 o 
   6   6   2     3683.41     3515.64     33.26 o 
   7   6   2       58.02       62.00      4.53 o 
   8   6   2     4197.99     4101.24     52.16 o 
   9   6   2      567.86      553.01     14.26 o 
  10   6   2      892.98      926.32     19.56 o 
  11   6   2      141.42      151.62      8.95 o 
  12   6   2      919.40      918.14     26.19 o 
 -12   7   2        9.45        2.87      6.96 o 
 -11   7   2        6.62        0.88      5.86 o 
 -10   7   2      129.82      135.60      8.18 o 
  -9   7   2        0.69       -2.87      4.09 o 
  -8   7   2      253.49      227.33      8.95 o 
  -7   7   2       39.56       39.01      3.98 o 
  -6   7   2      293.37      351.54      8.18 o 
  -5   7   2        0.37       -1.55      1.88 o 
  -4   7   2     2769.85     2922.18     27.52 o 
  -3   7   2      288.43      271.31      5.42 o 
  -2   7   2      370.78      420.83      6.52 o 
  -1   7   2       15.06       13.70      1.55 o 
   0   7   2      767.06      751.05      8.29 o 
   1   7   2       55.49       50.50      2.32 o 
   2   7   2      198.10      185.33      4.31 o 
   3   7   2      256.72      257.16      4.97 o 
   4   7   2     3944.83     4211.98     34.59 o 
   5   7   2       26.19       24.64      2.32 o 
   6   7   2      777.03      745.74     12.60 o 
   7   7   2      103.69      101.67      5.53 o 
   8   7   2      104.08      118.47      7.29 o 
   9   7   2       38.40       33.37      5.64 o 
  10   7   2      364.49      360.38     12.38 o 
  11   7   2       32.15       24.98      7.96 o 
  12   7   2        4.59       18.57      7.96 o 
 -12   8   2      639.70      642.96     21.99 o 
 -11   8   2       85.46       75.15      9.61 o 
 -10   8   2      921.06      871.95     18.79 o 
  -9   8   2      146.02      142.34      7.96 o 
  -8   8   2     2197.44     2152.13     31.61 o 
  -7   8   2      125.10      112.17      5.53 o 
  -6   8   2     9698.05     9740.72     93.27 o 
  -5   8   2       44.77       41.55      3.65 o 
  -4   8   2     2846.72     2607.88     25.31 o 
  -3   8   2       75.21       74.71      3.20 o 
  -2   8   2     8357.13     7827.30     66.31 o 
  -1   8   2      208.37      178.48      3.87 o 
   0   8   2     6836.37     6683.49     51.94 o 
   1   8   2       58.14       59.23      2.54 o 
   2   8   2     5449.33     6039.75     47.63 o 
   3   8   2      248.21      227.66      4.86 o 
   4   8   2     4129.44     4092.51     37.68 o 
   5   8   2      287.58      270.76      7.63 o 
   6   8   2     3038.46     3172.60     35.47 o 
   7   8   2      456.24      454.87     10.39 o 
   8   8   2      207.49      206.55      9.06 o 
   9   8   2       98.68       97.36      7.51 o 
  10   8   2     1020.65      977.71     26.30 o 
  11   8   2      121.33      106.98     10.83 o 
 -12   9   2      628.64      689.60     33.82 o 
 -11   9   2        4.35        4.64      6.74 o 
 -10   9   2      203.27      215.50     10.17 o 
  -9   9   2        0.37       -2.10      4.53 o 
  -8   9   2      835.80      777.79     16.80 o 
  -7   9   2       76.76       75.70      5.08 o 
  -6   9   2     3623.49     3768.16     40.78 o 
  -5   9   2       87.54       72.94      4.64 o 
  -4   9   2        6.63       11.27      2.87 o 
  -3   9   2      232.52      218.59      5.42 o 
  -2   9   2     1666.30     1636.48     17.46 o 
  -1   9   2       40.18       31.16      2.65 o 
   0   9   2     1184.96     1088.66     12.82 o 
   1   9   2       42.55       50.06      2.65 o 
   2   9   2       25.47       29.51      2.32 o 
   3   9   2       25.71       26.74      2.76 o 
   4   9   2     2279.64     2447.31     25.09 o 
   5   9   2        3.45        4.64      3.09 o 
   6   9   2     2482.74     2540.58     30.28 o 
   7   9   2      102.14      106.31      5.97 o 
   8   9   2      605.24      576.77     14.81 o 
   9   9   2       17.15       20.67      5.64 o 
  10   9   2       12.82       15.25      7.51 o 
  11   9   2       53.01       49.07      8.95 o 
 -11  10   2       68.31       76.81     10.28 o 
 -10  10   2     3318.95     3224.99     45.86 o 
  -9  10   2       35.78       36.25      6.08 o 
  -8  10   2       21.48       23.98      5.42 o 
  -7  10   2      151.20      139.58      6.52 o 
  -6  10   2      547.66      528.58     11.16 o 
  -5  10   2      231.06      245.34      7.51 o 
  -4  10   2    13420.57    13916.01    150.30 o 
  -3  10   2       12.05       14.81      2.98 o 
  -2  10   2     2774.59     2910.80     29.18 o 
  -1  10   2        1.21       -2.43      1.99 o 
   0  10   2      392.16      385.36      7.96 o 
   1  10   2        0.09       -3.76      2.32 o 
   2  10   2     4525.25     4549.15     41.55 o 
   3  10   2        1.61        2.87      2.32 o 
   4  10   2      203.01      247.55      6.52 o 
   5  10   2      172.95      167.98      6.63 o 
   6  10   2      544.70      537.76     11.49 o 
   7  10   2        7.56        7.51      3.98 o 
   8  10   2     3518.70     3478.06     47.74 o 
   9  10   2      102.97       94.82     10.28 o 
  10  10   2      135.61      163.89     12.82 o 
 -10  11   2      408.84      429.34     14.15 o 
  -9  11   2        7.23        1.44      5.30 o 
  -8  11   2       15.48        7.29      5.08 o 
  -7  11   2       29.89       29.18      4.53 o 
  -6  11   2       24.85       24.42      4.09 o 
  -5  11   2        0.12       -4.20      2.76 o 
  -4  11   2      473.73      439.62      9.73 o 
  -3  11   2       14.55       17.02      3.09 o 
  -2  11   2        2.80        2.32      2.32 o 
  -1  11   2       45.14       40.78      3.20 o 
   0  11   2     4824.64     5080.94     51.94 o 
   1  11   2        0.42       -3.98      2.65 o 
   2  11   2      203.41      230.20      7.07 o 
   3  11   2       84.17       90.62      4.31 o 
   4  11   2      165.91      169.86      5.75 o 
   5  11   2       41.33       44.76      4.64 o 
   6  11   2       77.22       68.52      5.30 o 
   7  11   2       16.31       13.04      4.42 o 
   8  11   2       68.22       83.77      9.73 o 
   9  11   2        0.22        3.32      6.96 o 
  10  11   2       78.64       76.14     10.50 o 
 -10  12   2      188.62      204.12     11.49 o 
  -9  12   2       23.55       21.11      6.08 o 
  -8  12   2     1708.68     1606.42     27.63 o 
  -7  12   2        0.56       -2.21      3.65 o 
  -6  12   2     1034.51     1045.23     17.13 o 
  -5  12   2      148.81      146.32      6.52 o 
  -4  12   2      158.15      169.86      6.63 o 
  -3  12   2      112.55       94.27      5.30 o 
  -2  12   2     3192.58     3353.40     43.43 o 
  -1  12   2      129.20      114.49      5.53 o 
   0  12   2     2241.18     2238.44     27.08 o 
   1  12   2        2.89        3.32      2.98 o 
   2  12   2      539.40      609.70     11.71 o 
   3  12   2      138.93      145.44      6.30 o 
   4  12   2     6237.07     6213.48     63.43 o 
   5  12   2       20.72       22.99      4.31 o 
   6  12   2     2793.82     2916.33     35.25 o 
   7  12   2       87.52      101.78      7.63 o 
   8  12   2       18.64       23.65      7.96 o 
   9  12   2       74.42       76.59      9.95 o 
  -9  13   2        0.45       -4.97      5.42 o 
  -8  13   2      610.24      639.98     16.69 o 
  -7  13   2       12.88        5.86      4.97 o 
  -6  13   2       92.04      119.80      6.63 o 
  -5  13   2       34.82       29.73      4.42 o 
  -4  13   2      192.61      188.65      7.29 o 
  -3  13   2      174.58      187.98      8.62 o 
  -2  13   2      238.22      246.89      9.50 o 
  -1  13   2       21.85       22.32      4.53 o 
   0  13   2      569.79      493.66     10.61 o 
   1  13   2      209.96      224.45      7.74 o 
   2  13   2        5.40        2.65      3.43 o 
   3  13   2       91.34       84.76      5.53 o 
   4  13   2      751.56      680.76     13.37 o 
   5  13   2        1.55        1.22      4.42 o 
   6  13   2      377.62      373.98     15.25 o 
   7  13   2       52.29       64.65      7.18 o 
   8  13   2       44.02       36.91      8.73 o 
  -8  14   2      198.29      196.38     10.61 o 
  -7  14   2        1.32       -4.53      5.08 o 
  -6  14   2      506.32      484.93     12.38 o 
  -5  14   2        1.30       -0.88      4.20 o 
  -4  14   2     2638.19     2643.14     38.35 o 
  -3  14   2      118.05      122.67      7.74 o 
  -2  14   2     3381.49     3069.61     42.22 o 
  -1  14   2       16.85       10.17      4.31 o 
   0  14   2     1169.13     1046.78     19.78 o 
   1  14   2      114.53      118.25      6.30 o 
   2  14   2      616.82      686.06     13.59 o 
   3  14   2       15.61       13.48      4.31 o 
   4  14   2     1459.18     1444.96     25.20 o 
   5  14   2      186.84      194.17     11.71 o 
   6  14   2     1656.41     1605.31     34.70 o 
   7  14   2      125.42      131.29     11.05 o 
   8  14   2     1311.67     1394.01     32.82 o 
  -7  15   2      122.23      104.88     10.61 o 
  -6  15   2        2.37        0.11      5.08 o 
  -5  15   2        0.58        0.00      4.75 o 
  -4  15   2       22.45       22.10      5.42 o 
  -3  15   2        0.56        0.00      4.31 o 
  -2  15   2        0.38        3.98      4.86 o 
  -1  15   2      356.74      344.91     11.71 o 
   0  15   2        1.15       -2.10      4.53 o 
   1  15   2       60.88       69.07      6.74 o 
   2  15   2        2.78       11.05      4.86 o 
   3  15   2      132.42      120.90      7.96 o 
   4  15   2       73.85       86.97      9.39 o 
   5  15   2      130.86      146.43     11.38 o 
   6  15   2      129.35      142.34     11.27 o 
  -6  16   2      175.23      193.84     10.28 o 
  -5  16   2      110.77      115.82      8.84 o 
  -4  16   2     1787.90     1799.59     30.72 o 
  -3  16   2       30.24       34.59      6.08 o 
  -2  16   2      480.71      449.68     13.81 o 
  -1  16   2        6.43        5.42      4.75 o 
   0  16   2      808.08      872.83     19.23 o 
   1  16   2        6.48       15.91      5.08 o 
   2  16   2     1544.91     1621.22     34.26 o 
   3  16   2      158.01      172.84     11.60 o 
   4  16   2      461.97      376.63     16.36 o 
   5  16   2       23.73       33.37      8.18 o 
  -4  17   2        5.54        5.19      4.97 o 
  -3  17   2      113.96      122.45      8.62 o 
  -2  17   2      148.69      107.64      8.07 o 
  -1  17   2       12.69       18.90      5.64 o 
   0  17   2       58.40       63.66      6.85 o 
   1  17   2       79.33       78.13      8.95 o 
   2  17   2       94.42      114.60     10.50 o 
   3  17   2        3.65       12.27      6.41 o 
 -13   1   3      114.63      122.89     15.03 o 
 -12   1   3      401.24      447.25     15.80 o 
 -11   1   3       60.83       70.51      7.51 o 
 -10   1   3     1508.83     1531.71     20.67 o 
  -9   1   3      281.72      278.49      5.97 o 
  -8   1   3     3765.83     3679.53     31.28 o 
  -7   1   3       93.25      101.23      3.32 o 
  -6   1   3    11624.15    12622.46     95.04 o 
  -5   1   3      820.03      793.26      8.62 o 
  -4   1   3    15733.61    16621.70    123.00 o 
  -3   1   3        1.73       -1.99      0.99 o 
  -2   1   3    16900.16    18245.35    146.43 o 
  -1   1   3      168.43      141.68      2.76 o 
   0   1   3    12365.33    13839.20    111.51 o 
   1   1   3      809.54      759.89      7.96 o 
   2   1   3    59749.56    65340.99    542.07 o 
   3   1   3       54.90       48.52      1.88 o 
   4   1   3     7519.81     8091.09     75.37 o 
   5   1   3      710.67      733.03      9.06 o 
   6   1   3     1944.03     1808.10     21.55 o 
   7   1   3      632.52      610.58     10.94 o 
   8   1   3     1159.38     1134.53     16.69 o 
   9   1   3      214.53      209.20      7.74 o 
  10   1   3     1029.86      997.93     17.02 o 
  11   1   3      299.71      319.60     10.17 o 
  12   1   3      282.01      278.27     10.06 o 
 -13   2   3       13.89       13.04      6.52 o 
 -12   2   3      351.81      353.09     15.03 o 
 -11   2   3        0.08        2.98      4.75 o 
 -10   2   3     1147.23     1244.71     18.79 o 
  -9   2   3        4.50        6.19      2.10 o 
  -8   2   3     1850.06     1831.75     18.46 o 
  -7   2   3        4.52        2.10      1.55 o 
  -6   2   3       89.99       66.31      2.65 o 
  -5   2   3       17.56       18.90      1.66 o 
  -4   2   3     7823.79     9396.91     70.62 o 
  -3   2   3      115.67      114.82      2.43 o 
  -2   2   3    25093.09    27248.73    244.57 o 
  -1   2   3      395.94      364.58      4.86 o 
   0   2   3     1055.78     1099.27      9.50 o 
   1   2   3       86.40       70.84      1.88 o 
   2   2   3      443.50      384.14      5.42 o 
   3   2   3        0.00       -2.43      1.22 o 
   4   2   3     1662.18     1701.79     16.91 o 
   5   2   3        0.11       -1.66      1.55 o 
   6   2   3       68.55       42.66      3.09 o 
   7   2   3      109.99      103.55      4.75 o 
   8   2   3       92.23       86.64      5.30 o 
   9   2   3       73.01       73.38      5.19 o 
  10   2   3      608.10      590.47     12.71 o 
  11   2   3        7.18        3.65      4.09 o 
  12   2   3      293.20      293.19     10.39 o 
 -13   3   3       99.66      108.08      9.95 o 
 -12   3   3       20.76       19.01      6.74 o 
 -11   3   3      257.98      241.25     12.16 o 
 -10   3   3     1671.86     1674.82     25.53 o 
  -9   3   3        1.01       -2.76      2.21 o 
  -8   3   3     5387.84     5545.76     46.53 o 
  -7   3   3      324.97      311.76      5.42 o 
  -6   3   3     1074.81      959.25     10.28 o 
  -5   3   3       44.36       43.98      1.99 o 
  -4   3   3     9738.71     9723.37     73.05 o 
  -3   3   3        8.11        5.53      1.22 o 
  -2   3   3    13729.75    14478.74    116.92 o 
  -1   3   3      268.86      249.76      3.87 o 
   0   3   3     5255.11     5238.20     39.78 o 
   1   3   3      196.75      168.31      3.32 o 
   2   3   3    22789.78    23815.98    191.08 o 
   3   3   3      274.13      258.16      4.09 o 
   4   3   3       38.19       36.36      2.32 o 
   5   3   3        6.43        1.66      1.77 o 
   6   3   3      832.28      877.47     13.26 o 
   7   3   3       28.50       27.30      3.43 o 
   8   3   3     4128.44     4063.78     43.87 o 
   9   3   3      148.84      153.72      6.63 o 
  10   3   3     1474.49     1478.44     21.66 o 
  11   3   3      191.45      188.54      8.84 o 
  12   3   3      272.68      290.76     12.05 o 
 -13   4   3        0.53       -4.64      6.52 o 
 -12   4   3       73.23       71.17      8.73 o 
 -11   4   3        0.22       -2.21      4.97 o 
 -10   4   3      947.90      998.71     18.57 o 
  -9   4   3       17.39       23.21      3.43 o 
  -8   4   3     2316.97     2279.66     26.41 o 
  -7   4   3        3.02        2.32      1.55 o 
  -6   4   3     1066.26     1239.84     12.38 o 
  -5   4   3      246.59      266.45      4.42 o 
  -4   4   3      576.03      681.86      6.85 o 
  -3   4   3       22.74       31.50      2.21 o 
  -2   4   3     4337.60     3935.03     38.02 o 
  -1   4   3      331.26      308.55      4.09 o 
   0   4   3     1693.27     1578.79     13.48 o 
   1   4   3       13.97        7.51      1.44 o 
   2   4   3     5218.41     5581.34     43.10 o 
   3   4   3       11.12       12.38      1.55 o 
   4   4   3     3664.15     3754.57     30.50 o 
   5   4   3       69.74       72.05      3.20 o 
   6   4   3      721.14      666.50     12.60 o 
   7   4   3        0.59       -0.22      2.65 o 
   8   4   3      223.97      185.22      6.85 o 
   9   4   3       46.29       44.98      4.64 o 
  10   4   3      296.19      253.52      9.06 o 
  11   4   3        1.90        0.22      4.75 o 
  12   4   3       53.16       65.31      7.18 o 
 -13   5   3       59.27       68.74      9.39 o 
 -12   5   3     2374.92     2378.57     45.75 o 
 -11   5   3      105.53      124.66      9.73 o 
 -10   5   3      983.92      942.79     18.23 o 
  -9   5   3      253.61      248.10      7.51 o 
  -8   5   3      524.62      536.87     10.39 o 
  -7   5   3      145.15      117.81      4.86 o 
  -6   5   3    20130.25    21467.47    175.05 o 
  -5   5   3       10.92       14.04      1.88 o 
  -4   5   3      753.25      989.97     11.05 o 
  -3   5   3      200.87      171.41      3.98 o 
  -2   5   3     7651.93     7951.41     65.98 o 
  -1   5   3       23.40       17.57      1.44 o 
   0   5   3    14796.47    14311.09    106.31 o 
   1   5   3      110.45      106.76      2.87 o 
   2   5   3     5012.28     5669.31     44.09 o 
   3   5   3      102.76       93.38      2.76 o 
   4   5   3      674.87      603.84      7.51 o 
   5   5   3      142.71      133.94      4.31 o 
   6   5   3    11211.58    11487.16     96.92 o 
   7   5   3      209.84      210.97      6.96 o 
   8   5   3      104.74      102.78      5.64 o 
   9   5   3      187.13      175.83      8.62 o 
  10   5   3      979.29     1040.59     22.10 o 
  11   5   3       65.85       75.26      7.29 o 
  12   5   3      795.80      847.41     20.11 o 
 -13   6   3        1.08       -6.41      5.86 o 
 -12   6   3       33.58       20.67      7.18 o 
 -11   6   3        0.15        4.97      5.75 o 
 -10   6   3       71.97       59.79      6.08 o 
  -9   6   3       43.12       34.59      4.97 o 
  -8   6   3     2345.55     2389.73     28.29 o 
  -7   6   3       10.54       11.27      2.76 o 
  -6   6   3      225.19      254.84      6.85 o 
  -5   6   3        0.63        0.22      1.77 o 
  -4   6   3     3250.71     3195.92     29.18 o 
  -3   6   3        0.78        3.43      1.44 o 
  -2   6   3     3893.59     3724.40     32.93 o 
  -1   6   3      330.67      311.09      4.64 o 
   0   6   3     3818.00     4773.94     37.35 o 
   1   6   3       89.80       86.09      2.76 o 
   2   6   3      218.91      210.97      4.42 o 
   3   6   3      305.30      275.95      4.97 o 
   4   6   3     2966.52     3022.20     25.75 o 
   5   6   3       13.61        9.06      2.21 o 
   6   6   3     2164.37     2432.06     24.98 o 
   7   6   3       24.14       15.91      3.32 o 
   8   6   3       43.10       44.98      5.64 o 
   9   6   3        0.43       -1.77      4.31 o 
  10   6   3      284.61      260.48     11.05 o 
  11   6   3        0.01       -8.84      4.75 o 
  12   6   3      416.99      426.36     14.48 o 
 -12   7   3        7.43        9.06      6.52 o 
 -11   7   3      132.54      138.14     10.83 o 
 -10   7   3     2376.69     2298.23     34.15 o 
  -9   7   3       67.54       68.41      6.19 o 
  -8   7   3     5011.37     5178.97     62.66 o 
  -7   7   3      161.50      156.71      6.08 o 
  -6   7   3      143.34      154.17      5.86 o 
  -5   7   3      235.19      220.14      6.30 o 
  -4   7   3    10833.71    11140.70     92.83 o 
  -3   7   3      131.17      115.60      3.65 o 
  -2   7   3     4819.91     4254.53     37.57 o 
  -1   7   3        8.79       11.16      1.44 o 
   0   7   3       15.81       31.94      2.10 o 
   1   7   3      269.56      272.19      4.97 o 
   2   7   3    27696.76    29965.13    220.69 o 
   3   7   3      127.78      121.90      3.54 o 
   4   7   3     7370.53     7541.96     58.90 o 
   5   7   3      191.76      195.28      5.53 o 
   6   7   3      837.89      711.26     12.49 o 
   7   7   3      582.59      569.80     13.81 o 
   8   7   3     4593.49     4614.47     58.46 o 
   9   7   3      145.09      146.54      8.51 o 
  10   7   3      374.38      341.26     12.27 o 
  11   7   3      157.75      157.48      9.73 o 
 -12   8   3      107.11      109.08     10.72 o 
 -11   8   3        4.34       -0.99      5.97 o 
 -10   8   3       87.77       71.17      6.85 o 
  -9   8   3        4.97       -0.99      4.31 o 
  -8   8   3       11.49        1.22      3.20 o 
  -7   8   3        0.20       -5.30      2.76 o 
  -6   8   3     1189.79     1114.41     18.68 o 
  -5   8   3       91.07       88.52      4.53 o 
  -4   8   3     1460.57     1314.11     17.02 o 
  -3   8   3       97.11       89.74      3.43 o 
  -2   8   3       47.89       38.68      2.65 o 
  -1   8   3      107.33       96.48      3.43 o 
   0   8   3      233.83      238.04      4.64 o 
   1   8   3      339.31      318.17      5.75 o 
   2   8   3        2.54        2.98      1.88 o 
   3   8   3       19.86       13.04      2.10 o 
   4   8   3     2050.05     2156.77     20.11 o 
   5   8   3      264.83      242.69      7.51 o 
   6   8   3      275.01      289.43      8.40 o 
   7   8   3        9.44        1.99      4.09 o 
   8   8   3      520.52      520.52     14.48 o 
   9   8   3        0.13        3.54      4.97 o 
  10   8   3      231.88      238.71     10.94 o 
  11   8   3       10.89       15.80      7.74 o 
 -12   9   3      746.26      804.64     35.81 o 
 -11   9   3       76.88       81.01     10.06 o 
 -10   9   3     1018.48     1033.30     21.11 o 
  -9   9   3      145.15      141.79      8.29 o 
  -8   9   3      260.65      286.45      8.73 o 
  -7   9   3       14.23       10.28      3.32 o 
  -6   9   3      460.78      486.48     10.17 o 
  -5   9   3      444.42      411.66     12.38 o 
  -4   9   3     3356.60     3281.90     41.66 o 
  -3   9   3      214.32      192.07      5.97 o 
  -2   9   3     7359.71     8204.59     69.95 o 
  -1   9   3        1.01       -3.20      1.77 o 
   0   9   3     2749.77     2480.91     24.31 o 
   1   9   3        0.56       -0.88      1.66 o 
   2   9   3     1072.75     1102.37     12.60 o 
   3   9   3       28.82       26.30      2.87 o 
   4   9   3      995.41      940.80     12.60 o 
   5   9   3      362.07      349.88      9.06 o 
   6   9   3     2304.21     2300.22     28.29 o 
   7   9   3        1.56       -2.10      4.20 o 
   8   9   3     2866.32     2820.62     40.67 o 
   9   9   3      143.09      135.27      8.73 o 
  10   9   3     1585.64     1527.18     35.47 o 
  11   9   3      120.18      114.05     16.58 o 
 -11  10   3       19.86       15.36      7.29 o 
 -10  10   3      123.93      124.33      8.84 o 
  -9  10   3       94.41       89.85      6.63 o 
  -8  10   3      127.32      113.05      6.41 o 
  -7  10   3        4.55        1.99      3.09 o 
  -6  10   3      984.56      956.82     15.36 o 
  -5  10   3       16.12       22.21      3.65 o 
  -4  10   3     5103.70     5093.54     52.16 o 
  -3  10   3      289.83      285.79      7.74 o 
  -2  10   3      106.39      151.07      5.53 o 
  -1  10   3       21.66       18.23      2.54 o 
   0  10   3      373.78      341.48      6.85 o 
   1  10   3        5.19        3.87      2.32 o 
   2  10   3        0.95        1.88      2.32 o 
   3  10   3      165.83      165.22      5.42 o 
   4  10   3      164.14      150.19      5.30 o 
   5  10   3      241.78      232.30      7.85 o 
   6  10   3     1034.97     1188.46     18.23 o 
   7  10   3      133.83      131.29      6.85 o 
   8  10   3      113.54      114.16      7.96 o 
   9  10   3       26.65       27.19      5.97 o 
  10  10   3      221.86      198.70     13.59 o 
 -11  11   3       76.14      107.09     11.16 o 
 -10  11   3     1041.83      971.85     21.11 o 
  -9  11   3       42.57       42.11      6.74 o 
  -8  11   3     1671.41     1604.76     26.85 o 
  -7  11   3      177.00      152.51      6.85 o 
  -6  11   3     2662.97     2648.88     31.72 o 
  -5  11   3        2.69       -0.66      3.09 o 
  -4  11   3     1252.63     1344.83     18.79 o 
  -3  11   3       58.93       55.04      4.20 o 
  -2  11   3      779.19      747.62     12.60 o 
  -1  11   3       11.73        7.40      2.87 o 
   0  11   3     2259.45     2181.86     26.08 o 
   1  11   3      204.34      204.12      6.85 o 
   2  11   3     1348.13     1393.35     19.01 o 
   3  11   3        9.88        3.65      3.20 o 
   4  11   3     1876.39     1809.76     23.54 o 
   5  11   3       15.09        9.39      3.87 o 
   6  11   3     2258.73     2225.18     28.51 o 
   7  11   3      106.87      120.90      6.85 o 
   8  11   3        8.26        4.31      5.30 o 
   9  11   3       49.59       53.16      9.17 o 
 -10  12   3       50.17       48.18      7.18 o 
  -9  12   3        4.58        6.19      5.53 o 
  -8  12   3      840.79      801.55     18.23 o 
  -7  12   3       26.77       32.16      4.86 o 
  -6  12   3      603.13      598.98     12.49 o 
  -5  12   3       37.58       40.78      4.53 o 
  -4  12   3      286.09      246.66      7.85 o 
  -3  12   3       92.30       86.09      5.19 o 
  -2  12   3     3232.36     3245.65     36.25 o 
  -1  12   3       97.30       88.41      6.19 o 
   0  12   3      979.93      948.53     17.79 o 
   1  12   3       62.31       65.20      4.64 o 
   2  12   3      934.03      848.30     14.26 o 
   3  12   3       20.99       16.80      3.76 o 
   4  12   3      415.94      376.74     11.38 o 
   5  12   3      103.44      107.75      6.30 o 
   6  12   3       78.36      106.87      6.63 o 
   7  12   3       43.44       45.09      5.53 o 
   8  12   3       18.60       10.50      7.51 o 
   9  12   3       15.93       10.06      7.85 o 
  -9  13   3       61.26       58.35      7.51 o 
  -8  13   3      935.15      857.03     19.78 o 
  -7  13   3        0.94       -1.55      3.76 o 
  -6  13   3      167.93      206.99      8.73 o 
  -5  13   3      127.56      135.49      6.74 o 
  -4  13   3     2312.46     2333.81     29.06 o 
  -3  13   3        3.59        6.74      4.09 o 
  -2  13   3     8430.16     8261.62     95.04 o 
  -1  13   3        6.44       -0.44      3.76 o 
   0  13   3      590.78      562.95     13.70 o 
   1  13   3       15.54       12.49      4.20 o 
   2  13   3     2919.71     3268.20     37.46 o 
   3  13   3       44.57       54.92      4.97 o 
   4  13   3      202.47      194.17      8.95 o 
   5  13   3      225.46      238.04     10.17 o 
   6  13   3      383.02      452.44     13.59 o 
   7  13   3       22.19       27.30      6.19 o 
   8  13   3     1257.13     1293.22     32.27 o 
  -8  14   3       45.41       62.11      7.29 o 
  -7  14   3        2.82        0.88      4.20 o 
  -6  14   3      604.98      638.88     14.04 o 
  -5  14   3        0.87       -4.97      3.65 o 
  -4  14   3      693.39      620.75     15.58 o 
  -3  14   3       67.12       74.60      6.63 o 
  -2  14   3      312.93      353.31     11.60 o 
  -1  14   3      144.21      140.79      7.85 o 
   0  14   3      657.58      684.30     15.69 o 
   1  14   3        2.66        6.85      4.53 o 
   2  14   3      733.64      703.75     16.02 o 
   3  14   3      101.50      100.35      6.19 o 
   4  14   3      457.18      478.96     13.70 o 
   5  14   3        9.63       11.16      5.30 o 
   6  14   3       12.39       34.92      8.29 o 
   7  14   3       18.36       17.90      8.40 o 
  -7  15   3        5.73        1.33      5.30 o 
  -6  15   3     2776.00     2747.46     41.55 o 
  -5  15   3       12.65       16.25      5.42 o 
  -4  15   3      578.53      587.38     15.69 o 
  -3  15   3        1.45       -0.11      4.53 o 
  -2  15   3     1531.57     1603.21     27.30 o 
  -1  15   3        2.01       -5.30      4.20 o 
   0  15   3     4728.28     4409.47     56.80 o 
   1  15   3       22.60       26.97      6.41 o 
   2  15   3       24.63       46.19      5.86 o 
   3  15   3       56.18       52.27      6.41 o 
   4  15   3     1233.80     1243.38     23.76 o 
   5  15   3        5.00        8.18      6.74 o 
   6  15   3     3011.02     2901.30     53.05 o 
  -6  16   3      121.06      152.40      9.50 o 
  -5  16   3       25.71       23.21      6.19 o 
  -4  16   3      697.48      663.41     17.35 o 
  -3  16   3       51.31       63.66      6.85 o 
  -2  16   3      426.38      418.40     13.48 o 
  -1  16   3        2.40        4.42      4.86 o 
   0  16   3      474.72      510.35     14.59 o 
   1  16   3       28.12       33.26      6.08 o 
   2  16   3      482.78      502.61     14.59 o 
   3  16   3        4.05       21.11     10.06 o 
   4  16   3      529.94      549.80     27.96 o 
   5  16   3        2.48       12.82     10.17 o 
  -4  17   3     1876.12     1942.26     33.37 o 
  -3  17   3        0.02       -0.88      4.75 o 
  -2  17   3     1383.80     1359.97     26.08 o 
  -1  17   3       12.44       10.83      5.19 o 
   0  17   3      119.28      113.94      8.84 o 
   1  17   3       48.60       60.34      6.96 o 
   2  17   3     1060.90     1076.17     27.52 o 
   3  17   3        2.45        5.53      8.62 o 
 -12   0   4      155.17      158.14     14.59 o 
 -11   0   4      327.55      355.74     18.79 o 
 -10   0   4       20.17       16.02      4.09 o 
  -9   0   4        4.44        1.11      2.98 o 
  -8   0   4    19594.31    21469.57    226.88 o 
  -7   0   4      500.38      482.61      9.84 o 
  -6   0   4     5693.90     6052.68     67.30 o 
  -5   0   4      645.87      635.12     10.50 o 
  -4   0   4    13149.40    13484.68    141.79 o 
  -3   0   4       51.43       55.26      2.54 o 
  -2   0   4    14547.72    14634.23    152.84 o 
  -1   0   4       40.87       31.94      1.88 o 
   0   0   4    39615.32    44097.53    464.60 o 
   1   0   4     3151.72     3273.17     36.36 o 
   2   0   4    17968.08    19006.46    198.04 o 
   3   0   4       82.53       85.21      4.75 o 
   4   0   4    23888.50    26375.35    340.38 o 
   5   0   4     1899.40     1751.19     29.40 o 
   6   0   4     1306.66     1337.43     24.87 o 
   7   0   4      449.49      445.26     13.37 o 
   8   0   4     1453.06     1484.85     28.95 o 
   9   0   4       84.68       99.68      8.18 o 
  10   0   4     3606.68     3686.71     60.45 o 
  11   0   4      291.46      329.44     14.92 o 
  12   0   4       36.05       45.97      8.51 o 
 -13   1   4        0.13       -3.76      8.95 o 
 -12   1   4      604.26      606.16     26.41 o 
 -11   1   4        8.70        4.86      4.09 o 
 -10   1   4      337.46      374.53      8.07 o 
  -9   1   4       62.61       81.01      3.54 o 
  -8   1   4     1736.65     1695.71     16.91 o 
  -7   1   4       94.29       87.75      3.09 o 
  -6   1   4      799.79      840.67      9.39 o 
  -5   1   4      351.65      349.99      5.64 o 
  -3   1   4       79.36       76.36      2.21 o 
  -2   1   4      716.58      605.61      6.96 o 
  -1   1   4      123.80       89.29      2.43 o 
   0   1   4    15659.43    17356.83    127.64 o 
   1   1   4        8.50        9.61      1.11 o 
   2   1   4     7176.06     8372.02     77.36 o 
   3   1   4       92.36       76.03      2.87 o 
   4   1   4     3660.61     3676.77     37.46 o 
   5   1   4      157.38      146.98      5.08 o 
   6   1   4       22.09       17.13      2.65 o 
   7   1   4      109.00      104.10      5.08 o 
   8   1   4     2005.00     1999.62     25.31 o 
   9   1   4        4.28        3.54      3.32 o 
  10   1   4      208.53      207.32      8.29 o 
  11   1   4       11.98        8.07      4.42 o 
  12   1   4       28.41       25.20      5.42 o 
 -13   2   4      240.63      252.30     19.45 o 
 -12   2   4     3487.79     3598.96     60.01 o 
 -11   2   4       47.22       50.28      6.96 o 
 -10   2   4     1729.16     1701.90     19.78 o 
  -9   2   4      254.77      258.16      6.30 o 
  -8   2   4     1116.71      967.10     11.27 o 
  -7   2   4       88.73       94.82      3.09 o 
  -6   2   4     2949.26     2468.75     21.44 o 
  -5   2   4      123.77      122.01      3.32 o 
  -4   2   4     6026.31     6784.06     51.72 o 
  -3   2   4      428.65      401.05      5.64 o 
  -2   2   4     4135.35     4166.01     35.47 o 
  -1   2   4      604.28      525.82      6.41 o 
   0   2   4    18811.82    21146.65    155.60 o 
   1   2   4      219.75      178.26      3.20 o 
   2   2   4    18512.09    19520.45    143.78 o 
   3   2   4      176.91      149.30      3.76 o 
   4   2   4      717.69      882.56     10.28 o 
   5   2   4       93.42      101.01      4.20 o 
   6   2   4     2005.52     1547.73     23.32 o 
   7   2   4      123.59      122.67      5.42 o 
   8   2   4      811.23      834.04     14.26 o 
   9   2   4      207.40      213.40      7.74 o 
  10   2   4     1285.72     1194.76     19.34 o 
  11   2   4      157.53      161.90      8.07 o 
  12   2   4     1112.22     1087.89     19.78 o 
 -13   3   4       45.83       34.37      7.96 o 
 -12   3   4        0.54        2.54      6.08 o 
 -11   3   4        0.01        2.21      4.86 o 
 -10   3   4      700.45      689.60     12.60 o 
  -9   3   4       43.43       31.05      3.65 o 
  -8   3   4     2589.92     2444.44     24.75 o 
  -7   3   4      108.31      112.94      3.43 o 
  -6   3   4     1253.88     1368.59     13.26 o 
  -5   3   4       81.78       79.79      2.54 o 
  -4   3   4     8015.08     8568.07     71.06 o 
  -3   3   4        3.96       -1.11      1.33 o 
  -2   3   4       14.39       11.71      1.66 o 
  -1   3   4        4.12        4.09      0.88 o 
   0   3   4     1550.03     1624.98     13.81 o 
   1   3   4      924.40      906.32      8.84 o 
   2   3   4      879.22      978.59      9.50 o 
   3   3   4       60.15       59.01      2.65 o 
   4   3   4        2.81        8.62      1.77 o 
   5   3   4       78.30       79.13      3.20 o 
   6   3   4       47.14       37.24      3.32 o 
   7   3   4       11.95       15.69      3.09 o 
   8   3   4     2311.63     2408.96     29.29 o 
   9   3   4      143.82      142.12      6.63 o 
  10   3   4      337.16      301.48      9.73 o 
  11   3   4       12.26        4.09      4.42 o 
  12   3   4       19.82       19.01      5.97 o 
 -13   4   4       61.67       62.99      8.84 o 
 -12   4   4     1239.81     1211.11     28.84 o 
 -11   4   4      151.12      168.42     10.61 o 
 -10   4   4      322.97      338.72     10.61 o 
  -9   4   4       86.85       88.41      4.86 o 
  -8   4   4     5702.53     6109.38     60.89 o 
  -7   4   4      124.26      107.64      4.53 o 
  -6   4   4     5536.51     6758.09     57.91 o 
  -5   4   4     1043.00     1061.48     10.50 o 
  -4   4   4    16778.78    18282.37    148.09 o 
  -3   4   4      101.25       90.07      2.76 o 
  -2   4   4       52.10       36.69      1.88 o 
  -1   4   4     2499.21     2355.03     19.34 o 
   0   4   4     2970.62     2311.71     19.12 o 
   1   4   4     1025.93      979.92      9.73 o 
   2   4   4     2134.94     2303.42     19.56 o 
   3   4   4       33.30       34.59      1.88 o 
   4   4   4     8578.76     9216.78     77.80 o 
   5   4   4       89.36       95.04      3.65 o 
   6   4   4     1151.52     1053.30     15.47 o 
   7   4   4       77.78       60.56      4.53 o 
   8   4   4     1329.53     1323.83     19.12 o 
   9   4   4      261.81      252.30      8.51 o 
  10   4   4      377.49      403.81     10.94 o 
  11   4   4       58.52       58.57      6.96 o 
  12   4   4       58.80       65.98      7.63 o 
 -13   5   4        0.08        4.42      6.85 o 
 -12   5   4      116.99      114.05     10.28 o 
 -11   5   4        1.62       -0.55      4.31 o 
 -10   5   4      266.21      243.57      9.50 o 
  -9   5   4       93.22       74.38      4.86 o 
  -8   5   4       12.68       16.58      3.20 o 
  -7   5   4      112.49      120.57      4.97 o 
  -6   5   4     3426.91     3639.85     43.76 o 
  -5   5   4        0.60       -2.98      1.88 o 
  -4   5   4        9.93        3.20      1.77 o 
  -3   5   4       80.71       69.40      3.20 o 
  -2   5   4     8884.79     9641.26     89.29 o 
  -1   5   4       23.24       21.11      1.55 o 
   0   5   4     5400.18     5636.71     43.54 o 
   1   5   4     2027.29     2030.56     17.68 o 
   2   5   4     2262.47     2974.23     24.75 o 
   3   5   4        0.37       -2.65      1.33 o 
   4   5   4       25.66       35.03      2.76 o 
   5   5   4       62.68       64.87      3.43 o 
   6   5   4       83.70       90.62      4.86 o 
   7   5   4      151.10      145.21      6.19 o 
   8   5   4       33.57       55.59      5.19 o 
   9   5   4       69.60       68.96      5.42 o 
  10   5   4       52.70       45.64      6.30 o 
  11   5   4       13.96       14.37      5.53 o 
  12   5   4       86.89       82.55     13.37 o 
 -13   6   4      103.96      135.71     11.60 o 
 -12   6   4      507.31      602.18     20.67 o 
 -11   6   4       87.31       85.76      7.18 o 
 -10   6   4       49.18       42.88      5.75 o 
  -9   6   4      320.78      296.51      8.51 o 
  -8   6   4     6554.39     6808.26     67.85 o 
  -7   6   4        0.77        0.99      2.43 o 
  -6   6   4     1080.27      994.84     14.26 o 
  -5   6   4        1.88        0.33      1.99 o 
  -4   6   4     2336.88     2127.59     23.87 o 
  -3   6   4        3.18        1.77      1.77 o 
  -2   6   4    15229.98    15798.60    128.97 o 
  -1   6   4     1476.58     1381.19     12.82 o 
   0   6   4     7152.58     8312.01     63.32 o 
   1   6   4       15.90       15.36      1.77 o 
   2   6   4     8433.89     9449.74     72.05 o 
   3   6   4       55.00       54.92      2.65 o 
   4   6   4     5737.62     6067.93     53.27 o 
   5   6   4      840.98      812.49     11.94 o 
   6   6   4      266.93      290.10      8.18 o 
   7   6   4       17.18       16.02      3.65 o 
   8   6   4     1544.40     1475.24     24.98 o 
   9   6   4       78.01       81.45      7.07 o 
  10   6   4      749.00      728.50     17.24 o 
  11   6   4      199.67      197.82     10.39 o 
 -12   7   4      418.55      468.80     18.46 o 
 -11   7   4        0.38       -2.98      4.75 o 
 -10   7   4      291.68      293.96     10.83 o 
  -9   7   4       73.36       67.74      5.08 o 
  -8   7   4      680.88      738.23     13.37 o 
  -7   7   4      149.80      142.67      5.86 o 
  -6   7   4      181.50      181.13      6.19 o 
  -5   7   4       31.38       28.95      3.32 o 
  -4   7   4      441.00      417.08      8.29 o 
  -3   7   4      608.92      565.16      9.50 o 
  -2   7   4     1924.15     1892.53     20.89 o 
  -1   7   4        8.51        6.41      1.44 o 
   0   7   4     3920.97     4058.15     32.82 o 
   1   7   4      465.89      470.56      6.74 o 
   2   7   4     2906.62     2955.56     25.31 o 
   3   7   4       96.13       93.16      3.43 o 
   4   7   4     2715.22     2564.89     25.64 o 
   5   7   4        4.96        1.88      2.43 o 
   6   7   4      429.70      427.91      9.61 o 
   7   7   4       17.62       18.12      4.75 o 
   8   7   4      211.78      218.15      9.61 o 
   9   7   4       48.49       48.18      6.41 o 
  10   7   4       12.58       13.81      5.75 o 
  11   7   4        8.16        4.42      5.53 o 
 -12   8   4      272.56      281.14     15.25 o 
 -11   8   4      103.79      116.59      8.40 o 
 -10   8   4     1605.87     1624.21     28.40 o 
  -9   8   4        1.17       -1.11      3.76 o 
  -8   8   4      228.13      207.99      7.29 o 
  -7   8   4      382.80      343.92      8.73 o 
  -6   8   4     3761.02     3676.65     39.56 o 
  -5   8   4        6.93        4.53      2.65 o 
  -4   8   4    10489.22    10152.38    157.81 o 
  -3   8   4        7.36        3.09      2.21 o 
  -2   8   4     3361.79     3352.19     35.03 o 
  -1   8   4      160.21      140.02      4.20 o 
   0   8   4     8203.84     7379.61     57.25 o 
   1   8   4      327.87      314.74      5.75 o 
   2   8   4     7794.34     8214.87     63.88 o 
   3   8   4      141.64      137.81      4.09 o 
   4   8   4     1206.76     1157.62     15.25 o 
   5   8   4       69.83       71.17      4.64 o 
   6   8   4     7653.10     7566.60     75.59 o 
   7   8   4      421.12      418.29     12.49 o 
   8   8   4      553.36      536.76     14.59 o 
   9   8   4      340.91      349.44     12.49 o 
  10   8   4      478.37      508.69     15.36 o 
  11   8   4       75.22       97.14      8.62 o 
 -12   9   4      292.91      337.51     23.54 o 
 -11   9   4       27.30       25.86      6.52 o 
 -10   9   4      635.00      591.13     15.58 o 
  -9   9   4        5.86        3.54      4.86 o 
  -8   9   4      391.87      414.76     10.28 o 
  -7   9   4       62.39       55.48      4.64 o 
  -6   9   4     1404.71     1324.39     18.68 o 
  -5   9   4      189.31      167.10      6.19 o 
  -4   9   4    12389.41    12557.36    117.81 o 
  -3   9   4        1.14        2.21      2.43 o 
  -2   9   4      568.90      506.26     11.38 o 
  -1   9   4      120.93      109.74      3.98 o 
   0   9   4      874.79      863.66     11.38 o 
   1   9   4       87.90       93.05      3.43 o 
   2   9   4     5542.78     5743.02     50.73 o 
   3   9   4       14.57       15.03      2.54 o 
   4   9   4      451.60      463.71      9.95 o 
   5   9   4       61.22       57.69      4.75 o 
   6   9   4      187.09      186.32      6.96 o 
   7   9   4        9.98       10.72      4.86 o 
   8   9   4      838.92      800.78     18.79 o 
   9   9   4        0.17       -0.99      5.08 o 
  10   9   4      853.05      869.74     20.67 o 
 -11  10   4      120.45      110.62      8.73 o 
 -10  10   4      544.53      554.89     15.25 o 
  -9  10   4       94.67       87.75      7.29 o 
  -8  10   4     5701.44     5715.73     60.12 o 
  -7  10   4        0.35       -1.88      3.32 o 
  -6  10   4       16.43       17.57      3.54 o 
  -5  10   4       10.42        8.40      2.98 o 
  -4  10   4      278.25      306.01      8.18 o 
  -3  10   4      220.99      212.18      7.51 o 
  -2  10   4    22589.96    23960.42    218.48 o 
  -1  10   4       42.17       36.47      3.65 o 
   0  10   4       64.11       86.97      3.98 o 
   1  10   4        0.69        0.44      2.32 o 
   2  10   4     3848.17     3996.81     42.11 o 
   3  10   4        0.65        0.99      2.54 o 
   4  10   4     4144.94     4299.40     45.86 o 
   5  10   4       45.68       57.47      4.97 o 
   6  10   4       94.83       89.18      5.75 o 
   7  10   4       48.34       46.75      6.19 o 
   8  10   4      967.98      954.50     20.44 o 
   9  10   4        9.30       17.24      5.86 o 
  10  10   4     1283.12     1208.57     31.50 o 
 -10  11   4      231.35      232.74     10.94 o 
  -9  11   4        8.31        2.32      5.19 o 
  -8  11   4      211.06      230.75      8.73 o 
  -7  11   4       49.78       44.98      4.86 o 
  -6  11   4      191.58      180.03      7.18 o 
  -5  11   4       18.36       14.70      3.65 o 
  -4  11   4        6.34       -0.33      2.87 o 
  -3  11   4        5.52        9.06      3.09 o 
  -2  11   4       16.95        6.63      2.98 o 
  -1  11   4       29.04       31.72      3.76 o 
   0  11   4       20.75       10.50      3.09 o 
   1  11   4        3.53        0.77      2.98 o 
   2  11   4     5328.76     5466.41     55.92 o 
   3  11   4       21.00       28.84      3.98 o 
   4  11   4       80.57       79.46      5.19 o 
   5  11   4       17.92       17.02      4.20 o 
   6  11   4       33.77       42.11      5.08 o 
   7  11   4       67.44       88.52      7.63 o 
   8  11   4       87.57       87.31      7.96 o 
   9  11   4        4.94       12.16      6.19 o 
 -10  12   4     1135.52     1199.51     24.42 o 
  -9  12   4       86.69       80.01      7.63 o 
  -8  12   4      264.35      279.71      9.50 o 
  -7  12   4        0.42       -3.87      3.87 o 
  -6  12   4     3411.68     3484.69     40.12 o 
  -5  12   4       68.90       78.91      5.53 o 
  -4  12   4     2716.97     2787.58     32.82 o 
  -3  12   4       10.31       13.26      3.43 o 
  -2  12   4      515.64      474.87     10.39 o 
  -1  12   4      143.96      128.86      7.07 o 
   0  12   4     4662.45     4783.22     58.35 o 
   1  12   4        1.01        0.77      3.65 o 
   2  12   4       67.15       72.39      5.08 o 
   3  12   4       48.12       49.84      4.64 o 
   4  12   4       30.86       40.23      5.30 o 
   5  12   4      112.20      150.08      8.40 o 
   6  12   4     3698.70     3735.67     43.21 o 
   7  12   4       11.46       12.93      5.75 o 
   8  12   4      423.98      422.71     14.37 o 
  -9  13   4       28.65       38.90      6.74 o 
  -8  13   4       12.70       22.32      5.30 o 
  -7  13   4        4.81       13.26      4.31 o 
  -6  13   4     1232.09     1176.41     19.12 o 
  -5  13   4        2.01       -0.44      3.54 o 
  -4  13   4      976.32     1062.36     17.79 o 
  -3  13   4      162.34      151.84      6.74 o 
  -2  13   4      665.38      608.26     14.70 o 
  -1  13   4       64.78       72.05      6.08 o 
   0  13   4       14.20       18.35      4.64 o 
   1  13   4       93.00       79.35      6.41 o 
   2  13   4     1302.04     1180.06     21.22 o 
   3  13   4       84.27       86.64      6.74 o 
   4  13   4       21.13       20.56      5.19 o 
   5  13   4        2.70       -3.32      4.53 o 
   6  13   4      240.71      256.94     10.94 o 
   7  13   4        0.39        1.66      6.74 o 
   8  13   4      201.78      193.84     13.70 o 
  -8  14   4     1059.29     1007.77     22.10 o 
  -7  14   4       43.21       39.67      5.53 o 
  -6  14   4      174.21      197.93      8.29 o 
  -5  14   4       15.25        7.96      4.09 o 
  -4  14   4      589.60      589.03     15.25 o 
  -3  14   4       19.53       16.47      4.97 o 
  -2  14   4     3804.78     3816.12     50.50 o 
  -1  14   4       53.19       51.17      5.97 o 
   0  14   4     2072.20     1965.80     30.50 o 
   1  14   4      158.36      188.76      8.95 o 
   2  14   4      715.65      727.18     16.47 o 
   3  14   4       51.73       55.04      7.63 o 
   4  14   4      692.74      719.99     17.13 o 
   5  14   4       46.92       66.20      6.85 o 
   6  14   4      455.12      439.40     14.04 o 
   7  14   4       79.68       89.63     15.58 o 
  -7  15   4       30.48       34.37      5.53 o 
  -6  15   4       15.39       11.38      5.53 o 
  -5  15   4       71.73       74.26      7.40 o 
  -4  15   4        5.01       20.22      5.30 o 
  -3  15   4        4.07        5.64      4.53 o 
  -2  15   4       26.62       32.49      5.75 o 
  -1  15   4       20.39       21.99      6.63 o 
   0  15   4      161.32      208.10      9.73 o 
   1  15   4       66.75       71.06      6.74 o 
   2  15   4      128.50      104.77      7.74 o 
   3  15   4       20.20       14.59      6.19 o 
   4  15   4       24.62       22.21      6.85 o 
   5  15   4       26.22       24.75      7.51 o 
   6  15   4       57.79       81.12      9.61 o 
  -6  16   4      154.94       85.21      9.61 o 
  -5  16   4       46.22       55.70      6.74 o 
  -4  16   4      861.27      908.08     20.67 o 
  -3  16   4       93.06      118.47      8.51 o 
  -2  16   4     1427.43     1375.22     25.64 o 
  -1  16   4       56.49       52.94      6.52 o 
   0  16   4      393.01      349.99     12.71 o 
   1  16   4       14.96       20.67      5.75 o 
   2  16   4      537.44      548.70     15.36 o 
   3  16   4        3.57        1.99      6.41 o 
   4  16   4      750.60      849.40     33.93 o 
  -3  17   4       63.95       58.57      7.18 o 
  -2  17   4       25.83       26.30      6.08 o 
  -1  17   4       62.52       70.51      7.18 o 
   0  17   4       69.00       63.43      7.85 o 
   1  17   4        0.22        4.09      4.97 o 
   2  17   4       95.84      110.84     10.50 o 
 -13   1   5      102.43       98.25     14.04 o 
 -12   1   5      949.29      967.43     34.15 o 
 -11   1   5       82.35       81.01      6.08 o 
 -10   1   5      286.10      292.09      7.74 o 
  -9   1   5       25.02       25.42      2.98 o 
  -8   1   5     5277.84     5412.81     40.78 o 
  -7   1   5      108.83      101.34      3.43 o 
  -6   1   5     2292.18     2158.76     19.23 o 
  -5   1   5       48.31       40.67      1.99 o 
  -4   1   5    17243.40    18892.30    139.69 o 
  -3   1   5       54.07       37.91      1.66 o 
  -2   1   5     3324.60     3770.70     32.38 o 
  -1   1   5       41.70       38.57      1.66 o 
   0   1   5    14324.69    14928.53    110.51 o 
   1   1   5      100.56       85.98      2.32 o 
   2   1   5     4637.16     4756.03     41.00 o 
   3   1   5      256.37      234.84      4.53 o 
   4   1   5    25232.56    27518.16    251.42 o 
   5   1   5      212.64      198.70      6.08 o 
   6   1   5     2657.17     2608.55     29.84 o 
   7   1   5      157.23      151.73      6.08 o 
   8   1   5     1972.84     1963.37     25.42 o 
   9   1   5      320.60      308.11      9.28 o 
  10   1   5      737.73      692.25     14.37 o 
  11   1   5      113.26      106.20      7.07 o 
  12   1   5      488.06      487.69     13.48 o 
 -13   2   5        6.21        1.66      8.84 o 
 -12   2   5      248.08      251.31     18.57 o 
 -11   2   5      118.97      128.97      7.29 o 
 -10   2   5     1547.03     1586.74     21.44 o 
  -9   2   5        1.97        0.66      2.32 o 
  -8   2   5     1625.60     1685.21     19.67 o 
  -7   2   5       51.33       54.70      3.09 o 
  -6   2   5      625.49      711.04      8.51 o 
  -5   2   5       76.03       71.94      2.54 o 
  -4   2   5     3076.96     3651.35     32.38 o 
  -3   2   5      158.86      155.49      3.76 o 
  -2   2   5     7872.25     8553.26     70.62 o 
  -1   2   5     2365.27     2380.67     19.56 o 
   0   2   5     5714.59     5184.82     39.90 o 
   1   2   5      266.92      245.12      3.98 o 
   2   2   5     2896.68     3233.39     25.97 o 
   3   2   5       15.27       13.70      1.66 o 
   4   2   5        6.02        3.20      1.66 o 
   5   2   5      125.29      101.01      4.42 o 
   6   2   5     1533.74     1505.96     19.67 o 
   7   2   5        2.37       -3.43      2.54 o 
   8   2   5       21.94       24.64      3.87 o 
   9   2   5       71.09       55.37      5.19 o 
  10   2   5       75.56       78.69      6.19 o 
  11   2   5        0.94       -2.65      4.42 o 
  12   2   5      207.04      228.43      9.73 o 
 -13   3   5      173.73      179.03     17.02 o 
 -12   3   5     3371.03     3449.33     58.24 o 
 -11   3   5      171.61      190.41      8.51 o 
 -10   3   5      286.91      249.76      7.85 o 
  -9   3   5      391.16      363.48      8.84 o 
  -8   3   5     4448.72     4594.35     49.62 o 
  -7   3   5       41.95       40.78      2.87 o 
  -6   3   5     4361.78     4279.61     38.35 o 
  -5   3   5       65.73       72.28      2.43 o 
  -4   3   5     3252.34     3409.66     30.50 o 
  -3   3   5      491.99      450.34      6.41 o 
  -2   3   5    14258.02    13483.13    109.85 o 
  -1   3   5      259.00      216.94      3.76 o 
   0   3   5     7252.41     7082.66     53.82 o 
   1   3   5      619.01      623.29      6.96 o 
   2   3   5      706.34      732.37      7.85 o 
   3   3   5       30.14       36.69      2.21 o 
   4   3   5    10552.02    10812.25     90.40 o 
   5   3   5      480.49      436.75      8.73 o 
   6   3   5       22.75       49.51      3.98 o 
   7   3   5      261.80      244.79      7.63 o 
   8   3   5       32.92       38.90      4.31 o 
   9   3   5       12.34       18.68      4.20 o 
  10   3   5     1817.62     1776.94     25.42 o 
  11   3   5       96.07      100.68      6.96 o 
 -13   4   5        6.93        7.18      9.73 o 
 -12   4   5       26.37       25.97      7.29 o 
 -11   4   5       18.25       21.33      4.86 o 
 -10   4   5       61.19       64.76      4.86 o 
  -9   4   5        0.02       -2.10      2.98 o 
  -8   4   5     3515.67     3617.86     38.68 o 
  -7   4   5       19.82       11.94      2.65 o 
  -6   4   5     1436.69     1371.69     17.46 o 
  -5   4   5        3.23        1.44      1.66 o 
  -4   4   5      324.45      449.24      6.74 o 
  -3   4   5      190.06      186.66      4.64 o 
  -2   4   5      613.59      825.97      9.50 o 
  -1   4   5      559.70      526.70      6.08 o 
   0   4   5     3378.02     2894.11     23.65 o 
   1   4   5        1.68       -0.66      1.22 o 
   2   4   5     1688.17     1630.95     14.92 o 
   3   4   5       41.48       38.13      2.10 o 
   4   4   5       33.81       34.92      2.54 o 
   5   4   5       63.83       55.37      3.65 o 
   6   4   5     2589.27     2565.78     34.04 o 
   7   4   5       31.10       29.18      3.87 o 
   8   4   5      204.88      213.29      7.63 o 
   9   4   5        6.35        0.88      3.76 o 
  10   4   5        1.89        1.99      4.09 o 
  11   4   5        0.76       -3.98      4.97 o 
 -13   5   5      129.86      124.11     11.38 o 
 -12   5   5     1048.71     1024.79     26.52 o 
 -11   5   5      119.27      110.40      6.74 o 
 -10   5   5     4584.06     4734.48     50.28 o 
  -9   5   5        8.09       12.05      3.54 o 
  -8   5   5     2096.89     2079.52     25.20 o 
  -7   5   5      228.73      231.30      7.07 o 
  -6   5   5     3770.82     3970.84     41.00 o 
  -5   5   5       14.86        9.39      2.32 o 
  -4   5   5    22590.30    23937.21    216.49 o 
  -3   5   5       77.84       80.12      2.87 o 
  -2   5   5      104.35      137.37      3.76 o 
  -1   5   5       17.92       13.37      1.66 o 
   0   5   5     5119.53     5195.77     40.67 o 
   1   5   5       47.02       40.45      2.21 o 
   2   5   5    16731.67    17659.96    131.40 o 
   3   5   5       66.30       70.18      2.65 o 
   4   5   5       21.50       26.30      2.76 o 
   5   5   5      370.88      362.70      8.51 o 
   6   5   5     3262.95     3206.64     44.32 o 
   7   5   5        4.41        7.40      3.20 o 
   8   5   5     2298.94     2154.01     27.63 o 
   9   5   5      175.08      190.86      8.18 o 
  10   5   5        6.49        8.95      5.08 o 
  11   5   5      116.40      127.75      8.95 o 
 -13   6   5       11.02        4.97      7.40 o 
 -12   6   5      148.92      178.92     12.27 o 
 -11   6   5        1.50       -4.31      4.75 o 
 -10   6   5       70.71       63.32      5.19 o 
  -9   6   5        0.02       -1.66      3.20 o 
  -8   6   5      206.01      212.63      7.29 o 
  -7   6   5       41.04       39.23      3.76 o 
  -6   6   5     7730.50     8128.34     85.54 o 
  -5   6   5       14.56       12.82      2.43 o 
  -4   6   5      655.54      639.87     10.39 o 
  -3   6   5        3.40        1.55      1.99 o 
  -2   6   5      736.60      639.65      8.29 o 
  -1   6   5      150.15      138.80      3.43 o 
   0   6   5     2584.32     2647.34     22.54 o 
   1   6   5       13.81       18.35      1.99 o 
   2   6   5      175.87      202.13      4.53 o 
   3   6   5       55.18       54.26      2.76 o 
   4   6   5       99.38      124.99      4.42 o 
   5   6   5       14.38        5.30      2.54 o 
   6   6   5     1396.04     1359.20     19.78 o 
   7   6   5        2.26        3.43      3.43 o 
   8   6   5      933.38      942.68     14.59 o 
   9   6   5        7.92        1.44      4.42 o 
  10   6   5      185.43      204.01     10.06 o 
  11   6   5        0.17        2.10      5.42 o 
 -12   7   5     1180.32     1163.15     29.18 o 
 -11   7   5       27.79       32.16      5.97 o 
 -10   7   5        7.65        5.64      4.75 o 
  -9   7   5       43.58       34.15      4.42 o 
  -8   7   5     7354.64     7216.27     71.94 o 
  -7   7   5       21.71       18.01      3.32 o 
  -6   7   5     5564.07     5829.00     58.46 o 
  -5   7   5        2.03        0.88      2.32 o 
  -4   7   5     1312.56     1424.07     20.78 o 
  -3   7   5        0.15       -0.11      1.88 o 
  -2   7   5    14553.04    15177.07    139.47 o 
  -1   7   5        0.25       -2.87      1.44 o 
   0   7   5     3221.14     3127.07     26.30 o 
   1   7   5        1.59        1.33      1.66 o 
   2   7   5      445.51      570.36      7.85 o 
   3   7   5      616.06      596.55      9.84 o 
   4   7   5    17315.27    18874.61    156.04 o 
   5   7   5       10.87        8.84      2.87 o 
   6   7   5     1026.36      936.38     15.36 o 
   7   7   5      325.69      317.61     10.94 o 
   8   7   5      977.06      904.88     19.12 o 
   9   7   5      209.86      210.97      9.95 o 
  10   7   5     2061.49     2065.04     33.82 o 
  11   7   5      129.32      149.08     12.27 o 
 -12   8   5      110.59      131.29     11.49 o 
 -11   8   5       12.55        6.30      5.75 o 
 -10   8   5      165.10      149.75      8.62 o 
  -9   8   5       36.29       45.64      4.86 o 
  -8   8   5        4.19        3.87      3.20 o 
  -7   8   5       18.31       17.79      3.43 o 
  -6   8   5     1079.05     1015.17     15.47 o 
  -5   8   5      104.99       93.60      5.08 o 
  -4   8   5       83.91      103.55      4.75 o 
  -3   8   5       14.79       11.49      2.65 o 
  -2   8   5     1326.42     1217.74     16.13 o 
  -1   8   5        0.05        2.43      2.21 o 
   0   8   5      447.58      494.43      7.96 o 
   1   8   5       19.19       20.56      2.32 o 
   2   8   5     1110.37     1131.98     12.49 o 
   3   8   5       39.94       34.59      3.43 o 
   4   8   5       29.75       45.75      3.54 o 
   5   8   5        9.26       11.60      2.87 o 
   6   8   5      420.22      409.67     14.81 o 
   7   8   5       73.85       71.50      6.74 o 
   8   8   5      227.33      209.97      9.84 o 
   9   8   5        3.55        6.08      5.42 o 
  10   8   5      389.12      358.17     13.15 o 
 -11   9   5      102.42       95.37      8.29 o 
 -10   9   5     1008.42      994.62     20.56 o 
  -9   9   5      166.50      148.09      7.18 o 
  -8   9   5     2503.46     2391.72     29.73 o 
  -7   9   5       41.91       49.73      4.53 o 
  -6   9   5       48.16       56.91      4.42 o 
  -5   9   5        0.15       -1.55      2.65 o 
  -4   9   5     2415.64     2439.79     32.82 o 
  -3   9   5      275.48      244.12      7.29 o 
  -2   9   5     2348.82     2354.04     28.29 o 
  -1   9   5       64.22       68.63      4.20 o 
   0   9   5     7837.60     8105.57     77.91 o 
   1   9   5      397.66      397.29      7.63 o 
   2   9   5     2303.03     2357.24     21.88 o 
   3   9   5       19.10       21.99      2.98 o 
   4   9   5      810.95      722.09     12.82 o 
   5   9   5      401.88      437.52     10.94 o 
   6   9   5       63.75       73.60      6.52 o 
   7   9   5      246.26      251.20     10.50 o 
   8   9   5      532.17      538.42     15.14 o 
   9   9   5       94.49      100.68      8.40 o 
  10   9   5      492.38      460.18     15.36 o 
 -11  10   5        0.32        2.65      5.64 o 
 -10  10   5       64.09       64.98      7.51 o 
  -9  10   5        5.32        9.84      4.20 o 
  -8  10   5      379.96      394.42     10.50 o 
  -7  10   5      304.86      288.33      9.28 o 
  -6  10   5     1161.91     1114.19     17.24 o 
  -5  10   5      138.18      124.55      5.75 o 
  -4  10   5     1370.53     1563.76     21.00 o 
  -3  10   5      394.17      382.71      9.06 o 
  -2  10   5     1832.04     1716.38     21.77 o 
  -1  10   5       59.55       66.31      4.53 o 
   0  10   5      106.55      110.07      5.19 o 
   1  10   5       16.77        9.50      2.76 o 
   2  10   5       77.12       71.28      3.98 o 
   3  10   5        0.77       -0.33      2.98 o 
   4  10   5       67.04       68.30      4.97 o 
   5  10   5       47.29       48.52      4.86 o 
   6  10   5       90.71       79.90      6.96 o 
   7  10   5       47.00       41.55      6.41 o 
   8  10   5      922.32      885.98     20.00 o 
   9  10   5       16.50       21.55      6.41 o 
 -10  11   5      975.93     1066.01     22.10 o 
  -9  11   5       21.98       18.23      4.64 o 
  -8  11   5     1671.67     1706.65     24.42 o 
  -7  11   5       47.03       50.84      5.08 o 
  -6  11   5     2148.88     2041.73     26.52 o 
  -5  11   5       74.29       71.28      5.08 o 
  -4  11   5     4258.98     4479.20     47.63 o 
  -3  11   5        0.01       -2.32      2.76 o 
  -2  11   5     1362.56     1371.47     19.34 o 
  -1  11   5        0.37        1.88      2.98 o 
   0  11   5     1550.83     1589.62     20.89 o 
   1  11   5        3.96        3.09      3.76 o 
   2  11   5      830.64      834.93     13.92 o 
   3  11   5      240.31      249.98      9.28 o 
   4  11   5      654.36      724.30     15.69 o 
   5  11   5       11.05       14.26      3.76 o 
   6  11   5     1690.46     1653.27     27.85 o 
   7  11   5       19.14       15.58      5.75 o 
   8  11   5     1231.17     1223.82     24.53 o 
   9  11   5       71.43       68.85      8.07 o 
 -10  12   5       68.73       72.39      7.96 o 
  -9  12   5        0.29        1.66      5.08 o 
  -8  12   5       17.49       28.07      4.86 o 
  -7  12   5       15.93       12.05      4.31 o 
  -6  12   5     1164.01     1158.18     18.57 o 
  -5  12   5      101.85      104.32      6.08 o 
  -4  12   5       55.65       53.93      4.86 o 
  -3  12   5       28.79       37.91      4.31 o 
  -2  12   5       66.27       69.40      4.86 o 
  -1  12   5       15.88       18.57      3.65 o 
   0  12   5     3537.97     3643.39     46.97 o 
   1  12   5       64.43       80.23      6.08 o 
   2  12   5      538.45      533.45     13.15 o 
   3  12   5       35.28       26.41      5.19 o 
   4  12   5      369.68      388.56     11.94 o 
   5  12   5       15.13        6.63      4.86 o 
   6  12   5      304.40      310.87     14.70 o 
   7  12   5       29.99       37.24      6.74 o 
   8  12   5      253.36      269.98     12.27 o 
  -9  13   5      102.15       97.47      8.18 o 
  -8  13   5     2082.39     2086.37     29.06 o 
  -7  13   5       24.43       19.89      4.53 o 
  -6  13   5      827.36      792.60     15.36 o 
  -5  13   5       33.91       37.24      5.64 o 
  -4  13   5       23.51       17.57      4.09 o 
  -3  13   5       26.91       18.46      4.09 o 
  -2  13   5     3799.15     3725.39     48.85 o 
  -1  13   5       24.06       13.48      4.86 o 
   0  13   5     3338.61     3162.33     42.77 o 
   1  13   5       15.46       10.17      4.64 o 
   2  13   5     1314.17     1261.62     22.10 o 
   3  13   5       15.33       13.15      5.75 o 
   4  13   5     1701.30     1750.75     34.81 o 
   5  13   5       79.56       96.15      7.51 o 
   6  13   5      577.97      633.68     16.47 o 
   7  13   5       88.08       84.54     10.17 o 
  -8  14   5      275.92      286.12     10.39 o 
  -7  14   5       12.74        9.28      4.75 o 
  -6  14   5       53.37       64.43      5.86 o 
  -5  14   5        0.69        2.32      3.87 o 
  -4  14   5      393.98      426.36     11.16 o 
  -3  14   5        0.23       -1.88      4.20 o 
  -2  14   5      560.80      489.57     13.81 o 
  -1  14   5       70.04       78.35      6.96 o 
   0  14   5      900.19      900.13     18.90 o 
   1  14   5       42.16       40.45      5.64 o 
   2  14   5      929.98      924.11     23.87 o 
   3  14   5        0.17        2.10      5.42 o 
   4  14   5      261.36      295.18     14.26 o 
   5  14   5       25.86       31.72      7.29 o 
   6  14   5      103.75      104.99      8.40 o 
  -7  15   5       20.92       21.66      5.08 o 
  -6  15   5      104.92      107.53      7.18 o 
  -5  15   5        1.60       -2.65      4.64 o 
  -4  15   5     2013.11     1860.71     31.28 o 
  -3  15   5       16.59       11.05      4.86 o 
  -2  15   5      342.95      357.84     12.38 o 
  -1  15   5       44.93       38.90      5.97 o 
   0  15   5     1700.20     1720.13     28.84 o 
   1  15   5        0.71        0.55      4.42 o 
   2  15   5     2342.80     2284.30     43.65 o 
   3  15   5      140.96      156.60     10.94 o 
   4  15   5        4.91        3.65      6.19 o 
   5  15   5       56.74       52.38      8.62 o 
  -5  16   5        7.88        7.63      5.30 o 
  -4  16   5      571.73      653.90     17.90 o 
  -3  16   5       37.76       32.05      6.30 o 
  -2  16   5      200.69      196.49     10.17 o 
  -1  16   5       70.25       75.92      7.18 o 
   0  16   5       96.39      108.74      7.96 o 
   1  16   5        0.14        7.74      5.08 o 
   2  16   5      468.27      486.70     18.35 o 
   3  16   5       13.95       16.36      6.74 o 
   4  16   5      381.92      396.41     23.10 o 
  -3  17   5        4.04       -4.75      7.85 o 
  -2  17   5     1906.06     1948.90     33.26 o 
  -1  17   5        0.95        0.77      4.64 o 
   0  17   5     1095.88     1153.87     23.65 o 
   1  17   5        1.00        4.20      5.30 o 
 -11   0   6        4.88       -3.32      4.97 o 
 -10   0   6     2327.35     2356.25     39.78 o 
  -9   0   6       50.23       57.25      5.86 o 
  -8   0   6      885.85      905.10     15.36 o 
  -7   0   6        2.91        0.00      2.32 o 
  -6   0   6     9203.58     9458.58    102.45 o 
  -5   0   6      141.08      140.68      4.97 o 
  -4   0   6    10038.48    11562.97    122.89 o 
  -3   0   6       57.71       40.45      2.76 o 
  -2   0   6    17202.56    17996.04    188.20 o 
  -1   0   6      767.82      799.89     11.94 o 
   0   0   6     9914.33     8954.53     95.48 o 
   1   0   6       71.53       64.10      3.09 o 
   2   0   6     3660.68     4004.88     45.09 o 
   3   0   6     1490.36     1521.98     25.97 o 
   4   0   6     8663.24     8948.34    121.34 o 
   5   0   6       46.73       51.39      5.30 o 
   6   0   6     9217.33     9318.34    128.31 o 
   7   0   6      674.65      598.32     16.58 o 
   8   0   6       54.83       69.51      7.40 o 
   9   0   6      739.75      708.72     20.22 o 
  10   0   6     1317.26     1261.06     29.40 o 
  11   0   6       62.76       75.04      9.28 o 
 -11   1   6       14.94       18.46      4.53 o 
 -10   1   6      170.10      157.04      6.41 o 
  -9   1   6       21.54       16.47      2.87 o 
  -8   1   6      240.86      255.17      6.19 o 
  -7   1   6        1.61       -0.44      1.77 o 
  -6   1   6      950.22      904.99      9.95 o 
  -5   1   6      134.47      132.28      3.43 o 
  -4   1   6      176.37      181.90      3.76 o 
  -3   1   6        0.22       -1.77      1.11 o 
  -2   1   6     1466.38     1120.71     11.05 o 
  -1   1   6      474.00      492.78      5.97 o 
   0   1   6      353.16      340.49      4.86 o 
   1   1   6      450.15      471.12      5.97 o 
   2   1   6      327.87      305.13      5.30 o 
   3   1   6        0.02       -1.88      1.33 o 
   4   1   6     1962.32     2156.99     24.87 o 
   5   1   6       32.81       23.54      3.09 o 
   6   1   6     1917.80     1927.35     24.09 o 
   7   1   6       41.04       43.43      4.20 o 
   8   1   6      342.05      339.16      9.39 o 
   9   1   6       48.63       44.87      5.08 o 
  10   1   6      737.27      699.44     14.92 o 
  11   1   6        1.30        0.99      4.53 o 
 -13   2   6      197.41      182.46     17.57 o 
 -12   2   6      719.79      760.99     20.78 o 
 -11   2   6      169.94      184.78      8.51 o 
 -10   2   6     5505.63     5701.47     58.57 o 
  -9   2   6      117.01      108.63      5.75 o 
  -8   2   6     3903.49     4114.51     38.24 o 
  -7   2   6      311.14      305.68      6.30 o 
  -6   2   6     6054.23     6141.42     53.27 o 
  -5   2   6        0.20       -0.99      1.22 o 
  -4   2   6     6074.52     5639.36     54.15 o 
  -3   2   6        7.71       -1.66      1.66 o 
  -2   2   6     2395.43     2224.51     18.79 o 
  -1   2   6      210.65      215.94      3.98 o 
   0   2   6     5772.17     6181.10     47.63 o 
   1   2   6      809.48      768.84      8.29 o 
   2   2   6     5849.50     6512.86     50.17 o 
   3   2   6        0.71        1.99      1.44 o 
   4   2   6    13315.13    13765.05    129.08 o 
   5   2   6      479.84      424.15     10.61 o 
   6   2   6       32.32       25.86      3.54 o 
   7   2   6      204.18      211.41      7.29 o 
   8   2   6     1527.46     1531.82     21.88 o 
   9   2   6       14.06       16.91      4.20 o 
  10   2   6      163.73      161.35      7.96 o 
  11   2   6      165.93      155.82      8.18 o 
 -13   3   6        7.40       12.60     10.72 o 
 -12   3   6        0.62        2.32      6.30 o 
 -11   3   6       17.41       20.22      4.42 o 
 -10   3   6      339.98      313.75      8.95 o 
  -9   3   6       10.58        9.84      3.20 o 
  -8   3   6     1626.86     1612.49     20.78 o 
  -7   3   6        1.74       -0.33      1.88 o 
  -6   3   6     3465.59     3447.89     31.94 o 
  -5   3   6      319.12      297.28      5.75 o 
  -4   3   6        2.06        8.18      1.77 o 
  -3   3   6      251.24      230.86      4.75 o 
  -2   3   6     3467.83     4107.88     36.03 o 
  -1   3   6     2120.38     2017.74     17.46 o 
   1   3   6      894.51      878.91      9.17 o 
   2   3   6     2007.03     1830.98     16.36 o 
   3   3   6       12.84        7.96      1.77 o 
   4   3   6      672.25      582.51     10.17 o 
   5   3   6        7.19        1.33      2.54 o 
   6   3   6      443.04      429.45      9.61 o 
   7   3   6      207.65      211.74      7.40 o 
   8   3   6       29.37       22.66      4.20 o 
   9   3   6       33.33       28.84      4.64 o 
  10   3   6      603.43      615.45     13.92 o 
  11   3   6        8.67        3.54      4.64 o 
 -13   4   6      147.82      174.28     17.68 o 
 -12   4   6     2984.45     2869.03     48.63 o 
 -11   4   6      238.97      222.13      8.07 o 
 -10   4   6     1342.05     1337.54     19.45 o 
  -9   4   6       16.39       22.10      3.76 o 
  -8   4   6     2197.38     2158.54     26.08 o 
  -7   4   6        2.69        3.65      2.43 o 
  -6   4   6     5002.15     5449.06     62.88 o 
  -5   4   6       67.95       62.44      2.87 o 
  -4   4   6    16936.83    19626.21    159.47 o 
  -3   4   6       16.00       19.45      1.99 o 
  -2   4   6     9758.89    10544.37     87.19 o 
  -1   4   6      642.93      634.01      7.29 o 
   0   4   6     4174.85     4647.07     36.69 o 
   1   4   6      960.29      900.35      9.50 o 
   2   4   6     1099.90      998.04     10.39 o 
   3   4   6      917.78      922.45     11.38 o 
   4   4   6     1661.23     1735.05     22.99 o 
   5   4   6       14.26       11.27      2.98 o 
   6   4   6     1786.79     1837.94     23.54 o 
   7   4   6       21.18       19.12      3.76 o 
   8   4   6      733.15      705.63     13.81 o 
   9   4   6       76.01       82.88      6.08 o 
  10   4   6      560.24      566.49     13.37 o 
  11   4   6       30.51       39.34      5.64 o 
 -13   5   6        0.89        4.31     11.05 o 
 -12   5   6       21.86       15.69      5.64 o 
 -11   5   6       11.11        9.50      4.97 o 
 -10   5   6       99.73       93.16      5.64 o 
  -9   5   6      130.28      131.95      6.08 o 
  -8   5   6      363.02      347.78      8.73 o 
  -7   5   6       24.68       15.69      3.09 o 
  -6   5   6      118.33      112.72      5.08 o 
  -5   5   6       97.84       94.82      4.31 o 
  -4   5   6      555.30      558.64     10.17 o 
  -3   5   6      964.03      924.44     10.94 o 
  -2   5   6     1705.45     1602.22     16.36 o 
  -1   5   6     2241.11     2185.39     18.90 o 
   0   5   6     5967.48     6168.72     52.71 o 
   1   5   6      376.15      354.41      5.64 o 
   2   5   6      618.92      637.77      8.73 o 
   3   5   6      106.01      101.01      3.87 o 
   4   5   6      657.29      749.61     10.50 o 
   5   5   6        0.49        3.20      2.76 o 
   6   5   6       96.02      114.38      5.64 o 
   7   5   6       49.17       53.60      4.75 o 
   8   5   6       26.15       26.85      4.53 o 
   9   5   6        7.05        6.41      4.09 o 
  10   5   6      146.57      151.51      9.39 o 
  11   5   6        0.06       -4.75      4.97 o 
 -12   6   6      565.60      556.10     15.58 o 
 -11   6   6        5.39        5.08      4.86 o 
 -10   6   6      320.98      376.19     10.17 o 
  -9   6   6      138.30      129.74      6.08 o 
  -8   6   6      373.44      392.32      9.50 o 
  -7   6   6      540.89      552.23     10.83 o 
  -6   6   6     5861.99     5820.16     58.13 o 
  -5   6   6      105.40       97.03      4.53 o 
  -4   6   6       31.69       25.20      2.76 o 
  -3   6   6      196.12      182.24      5.64 o 
  -2   6   6      730.07      539.63      7.85 o 
  -1   6   6       21.47       21.44      1.88 o 
   0   6   6     7820.67     7507.70     58.13 o 
   1   6   6     1134.26     1115.19     11.71 o 
   2   6   6      601.51      655.45      8.84 o 
   3   6   6       18.64       16.69      2.54 o 
   4   6   6    13017.97    13722.61    128.64 o 
   5   6   6      273.78      275.84      8.18 o 
   6   6   6     1487.83     1540.33     21.33 o 
   7   6   6      545.20      527.37     11.60 o 
   8   6   6      341.09      344.36     10.06 o 
   9   6   6       74.43       79.02      7.29 o 
  10   6   6      642.01      642.74     17.02 o 
 -12   7   6       16.21       13.04      6.08 o 
 -11   7   6        7.75        3.76      5.19 o 
 -10   7   6     1162.90     1188.57     18.90 o 
  -9   7   6      161.37      141.57      6.52 o 
  -8   7   6     1852.12     1823.24     23.87 o 
  -7   7   6      257.07      242.24      7.51 o 
  -6   7   6       54.15       55.04      4.09 o 
  -5   7   6       27.39       30.28      3.43 o 
  -4   7   6      420.15      404.92      8.51 o 
  -3   7   6       11.27       11.38      2.54 o 
  -2   7   6     2332.70     2244.19     25.42 o 
  -1   7   6      903.08      890.73     12.82 o 
   0   7   6      513.64      492.89      6.96 o 
   1   7   6      132.11      130.63      3.87 o 
   2   7   6      142.71      147.98      4.20 o 
   3   7   6      110.23      100.35      4.31 o 
   4   7   6     2085.43     2007.69     21.77 o 
   5   7   6      135.41      142.01      6.19 o 
   6   7   6     2676.23     2574.18     31.28 o 
   7   7   6        1.42       -4.31      3.65 o 
   8   7   6        0.07       -1.55      4.20 o 
   9   7   6        3.79       -1.55      4.97 o 
  10   7   6       25.51        7.63      5.75 o 
 -12   8   6      278.13      260.26     11.71 o 
 -11   8   6      132.86      120.35      8.51 o 
 -10   8   6      616.27      639.76     13.59 o 
  -9   8   6       27.32       29.84      4.31 o 
  -8   8   6     2783.74     2830.01     33.49 o 
  -7   8   6       44.40       39.23      4.20 o 
  -6   8   6      110.84      112.06      5.42 o 
  -5   8   6      239.28      220.58      6.96 o 
  -4   8   6     7629.94     7809.73     88.08 o 
  -3   8   6       67.21       66.97      4.09 o 
  -2   8   6     5168.37     5463.43     54.59 o 
  -1   8   6        8.94        6.63      2.65 o 
   0   8   6     2202.81     2161.30     24.87 o 
   1   8   6        1.57        0.55      1.88 o 
   2   8   6     7973.49     8032.74     64.43 o 
   3   8   6      334.55      353.09      7.74 o 
   4   8   6      729.82      705.85     11.94 o 
   5   8   6       89.43       84.54      5.86 o 
   6   8   6     1275.28     1209.34     21.99 o 
   7   8   6       63.22       72.61      6.74 o 
   8   8   6     2846.58     2647.78     39.67 o 
   9   8   6      243.30      230.42     10.72 o 
  10   8   6      238.63      231.30     11.27 o 
 -11   9   6        7.09        4.64      5.75 o 
 -10   9   6      350.87      386.02     10.94 o 
  -9   9   6      130.63      114.71      6.63 o 
  -8   9   6      863.02      742.76     14.15 o 
  -7   9   6        0.10       -0.99      3.32 o 
  -6   9   6       40.11       35.47      3.98 o 
  -5   9   6       42.51       43.54      4.09 o 
  -4   9   6      531.21      552.79     10.72 o 
  -3   9   6       63.50       62.33      4.31 o 
  -2   9   6    14597.33    15075.51    162.01 o 
  -1   9   6       57.06       42.55      3.98 o 
   0   9   6     2971.65     3060.10     33.49 o 
   1   9   6       21.31       25.31      3.54 o 
   2   9   6       21.27       26.30      2.87 o 
   3   9   6       59.03       54.26      3.87 o 
   4   9   6     4030.15     4169.87     42.33 o 
   5   9   6        0.29       -6.30      3.98 o 
   6   9   6      602.61      577.76     14.70 o 
   7   9   6       18.45        9.39      5.08 o 
   8   9   6      191.05      232.85     10.72 o 
   9   9   6        2.06        0.55      5.42 o 
 -11  10   6       48.30       47.52      6.85 o 
 -10  10   6      373.88      385.14     13.15 o 
  -9  10   6      122.57      116.59      6.85 o 
  -8  10   6     2155.93     2262.20     29.29 o 
  -7  10   6      128.13      126.54      6.63 o 
  -6  10   6     9462.52     9700.49     94.71 o 
  -5  10   6       53.11       58.13      4.64 o 
  -4  10   6      546.28      554.11     11.16 o 
  -3  10   6        1.42        2.32      2.76 o 
  -2  10   6     1995.77     2041.51     25.09 o 
  -1  10   6        1.85       -5.19      2.87 o 
   0  10   6    14124.95    14542.17    144.44 o 
   1  10   6      209.69      210.75      7.07 o 
   2  10   6      160.77      177.15      7.51 o 
   3  10   6       35.95       31.16      4.75 o 
   4  10   6     4747.21     4826.54     51.28 o 
   5  10   6       30.17       43.10      4.97 o 
   6  10   6     1530.33     1531.38     26.97 o 
   7  10   6       86.15       95.70      7.96 o 
   8  10   6       22.14       14.59      6.08 o 
   9  10   6       15.39        9.28      6.30 o 
 -10  11   6      573.67      548.14     15.80 o 
  -9  11   6        2.36        4.31      4.42 o 
  -8  11   6      721.01      673.91     14.15 o 
  -7  11   6       17.05       15.91      4.20 o 
  -6  11   6       99.29      105.65      6.08 o 
  -5  11   6      115.84      121.90      6.19 o 
  -4  11   6     1211.03     1158.62     17.68 o 
  -3  11   6       69.88       66.20      4.86 o 
  -2  11   6       97.17      127.31      5.86 o 
  -1  11   6       67.61       74.49      4.86 o 
   0  11   6     1770.31     1724.33     22.54 o 
   1  11   6        4.76        0.33      3.09 o 
   2  11   6        3.63        1.33      4.64 o 
   3  11   6        0.37       -6.08      4.31 o 
   4  11   6     1093.38     1074.41     20.11 o 
   5  11   6        0.21       -0.99      3.98 o 
   6  11   6       47.82       40.23      6.41 o 
   7  11   6        4.14        5.19      5.75 o 
   8  11   6        0.15        4.75      5.64 o 
 -10  12   6     1359.28     1412.36     26.97 o 
  -9  12   6       93.07      100.01      7.07 o 
  -8  12   6     1000.39      977.60     17.90 o 
  -7  12   6       26.75       25.09      4.75 o 
  -6  12   6       46.82       46.97      5.19 o 
  -5  12   6        6.48       -6.41      3.20 o 
  -4  12   6     6370.53     6480.48     66.64 o 
  -3  12   6       72.36       70.62      5.30 o 
  -2  12   6     1590.78     1630.07     22.32 o 
  -1  12   6       61.23       55.81      4.86 o 
   0  12   6       15.49       26.52      4.86 o 
   1  12   6       34.95       41.66      5.30 o 
   2  12   6     3274.26     3223.66     53.38 o 
   3  12   6       63.26       62.55      7.40 o 
   4  12   6        8.04       10.39      5.42 o 
   5  12   6       10.86        6.41      4.86 o 
   6  12   6       39.23       40.12      7.85 o 
   7  12   6      142.07      148.64      9.73 o 
  -9  13   6        2.01        2.87      4.53 o 
  -8  13   6       67.19       58.46      6.19 o 
  -7  13   6       28.17       25.09      4.97 o 
  -6  13   6      154.70      174.94      7.85 o 
  -5  13   6        1.68        6.85      3.98 o 
  -4  13   6     1578.08     1577.46     24.42 o 
  -3  13   6        0.49       -1.99      3.32 o 
  -2  13   6      752.58      804.53     14.81 o 
  -1  13   6       39.06       40.23      5.75 o 
   0  13   6     1949.59     1837.17     29.40 o 
   1  13   6      112.69      106.20      7.29 o 
   2  13   6        1.57        4.75      5.64 o 
   3  13   6       83.89       81.67      8.51 o 
   4  13   6      863.09      803.98     21.99 o 
   5  13   6       84.79       83.55      8.84 o 
   6  13   6       68.51       72.50      9.61 o 
   7  13   6       21.02       28.51      8.29 o 
  -8  14   6      855.72      871.06     17.57 o 
  -7  14   6       20.17       17.24      4.86 o 
  -6  14   6     1468.55     1370.03     21.88 o 
  -5  14   6        2.37       -1.22      3.87 o 
  -4  14   6      237.59      270.31      9.28 o 
  -3  14   6        7.35        2.21      4.42 o 
  -2  14   6      980.78      942.68     19.78 o 
  -1  14   6       79.47       64.98      6.74 o 
   0  14   6     3704.71     3772.47     50.39 o 
   1  14   6        0.08       -3.98      4.09 o 
   2  14   6      892.09      851.94     23.10 o 
   3  14   6       74.50       86.53      8.84 o 
   4  14   6      686.95      785.97     22.54 o 
   5  14   6      177.15      190.41     12.05 o 
   6  14   6      252.36      271.75     20.89 o 
  -6  15   6       60.72       67.19      6.30 o 
  -5  15   6        0.98       -4.97      4.42 o 
  -4  15   6       14.63       17.68      5.53 o 
  -3  15   6      105.07       99.68      7.96 o 
  -2  15   6        1.18        4.09      4.86 o 
  -1  15   6        0.93        1.99      4.64 o 
   0  15   6        0.00        1.88      4.75 o 
   1  15   6       61.45       72.94      8.84 o 
   2  15   6       74.20       59.57      8.29 o 
   3  15   6        4.36        7.51      6.19 o 
   4  15   6      106.52       96.48      9.84 o 
  -5  16   6        0.50       -5.97      4.86 o 
  -4  16   6      417.70      370.88     13.48 o 
  -3  16   6        4.03        2.32      4.97 o 
  -2  16   6     1416.05     1408.93     26.63 o 
  -1  16   6       11.87       11.49      5.42 o 
   0  16   6     1441.90     1440.20     26.63 o 
   1  16   6       78.02       81.78      9.17 o 
   2  16   6      384.58      379.39     16.80 o 
   3  16   6        1.32        3.65      6.30 o 
 -12   1   7     1031.17     1006.33     19.89 o 
 -11   1   7      149.13      135.16      9.28 o 
 -10   1   7     1498.79     1507.73     24.20 o 
  -9   1   7       37.59       40.23      3.87 o 
  -8   1   7      259.56      271.53      7.18 o 
  -7   1   7       56.19       55.92      3.20 o 
  -6   1   7     9556.94     9958.43     83.66 o 
  -5   1   7        0.64       -1.77      1.33 o 
  -4   1   7     3515.94     3348.76     30.06 o 
  -3   1   7       95.89       88.74      2.65 o 
  -2   1   7    12331.86    12292.13     92.17 o 
  -1   1   7      895.76      835.59     10.83 o 
   0   1   7     1961.29     2183.62     18.90 o 
   1   1   7        0.79       -1.33      1.22 o 
   2   1   7     3136.45     3048.72     28.29 o 
   3   1   7      943.11      912.84     13.15 o 
   4   1   7     4239.83     3942.55     55.26 o 
   5   1   7      119.02      111.29      5.30 o 
   6   1   7     4145.39     4150.64     44.87 o 
   7   1   7      332.43      313.53      8.84 o 
   8   1   7     1072.58     1030.53     17.35 o 
   9   1   7      125.12      131.07      7.07 o 
  10   1   7      651.08      607.49     14.15 o 
  11   1   7       94.39       88.74      7.07 o 
 -13   2   7        2.08       -6.08      9.61 o 
 -12   2   7       15.54        8.29      5.30 o 
 -11   2   7        1.27        2.43      4.42 o 
 -10   2   7      352.54      310.98     10.28 o 
  -9   2   7      101.95      104.55      5.30 o 
  -8   2   7     1492.46     1512.04     17.35 o 
  -7   2   7      104.51      111.95      4.42 o 
  -6   2   7      703.22      725.96     10.06 o 
  -5   2   7       21.14       17.46      2.10 o 
  -4   2   7     1714.74     1613.71     16.80 o 
  -3   2   7      250.04      245.78      5.19 o 
  -2   2   7    12466.03    13503.02    101.01 o 
  -1   2   7       75.39       76.36      2.54 o 
   0   2   7     1870.76     1944.81     17.24 o 
   1   2   7      342.31      358.61      5.42 o 
   2   2   7        8.04       16.91      1.66 o 
   3   2   7       31.02       30.06      2.87 o 
   4   2   7     3762.88     3916.91     55.81 o 
   5   2   7        4.62        3.54      2.76 o 
   6   2   7      554.93      523.94     10.94 o 
   7   2   7      182.63      160.13      6.74 o 
   8   2   7      626.04      623.18     13.04 o 
   9   2   7        7.79        5.30      4.09 o 
  10   2   7      158.79      175.27      8.51 o 
  11   2   7        6.64        3.87      4.64 o 
 -13   3   7      260.47      273.08     20.22 o 
 -12   3   7     3107.72     3197.25     52.83 o 
 -11   3   7       69.49       75.48      6.52 o 
 -10   3   7     5010.31     4856.93     59.57 o 
  -9   3   7       52.66       53.16      4.53 o 
  -8   3   7       18.43       19.34      3.43 o 
  -7   3   7       97.02       83.44      4.42 o 
  -6   3   7     7509.66     7804.86     74.71 o 
  -5   3   7       27.66       22.21      2.32 o 
  -4   3   7     1212.24     1119.94     12.82 o 
  -3   3   7      255.77      241.03      5.19 o 
  -2   3   7      879.81      925.55      9.61 o 
  -1   3   7      571.46      552.12      6.85 o 
   0   3   7    10784.86    11108.98     83.88 o 
   1   3   7       68.18       59.01      2.43 o 
   2   3   7     1062.03      901.34      9.73 o 
   3   3   7      140.41      147.98      4.31 o 
   4   3   7     2141.30     2005.26     26.19 o 
   5   3   7       71.75       69.62      4.53 o 
   6   3   7     4956.26     5060.61     53.38 o 
   7   3   7      161.26      169.75      6.96 o 
   8   3   7       29.99       29.29      4.64 o 
   9   3   7       99.41      104.77      6.74 o 
  10   3   7       55.32       53.93      5.97 o 
  11   3   7       54.23       62.22      6.52 o 
 -13   4   7        0.16       -3.87     10.28 o 
 -12   4   7      328.37      295.73     14.04 o 
 -11   4   7       68.14       77.69      6.74 o 
 -10   4   7      319.08      329.66      9.39 o 
  -9   4   7       33.90       40.34      4.20 o 
  -8   4   7     1113.19     1071.75     16.13 o 
  -7   4   7       24.97       20.00      3.20 o 
  -6   4   7     2962.87     2930.14     32.16 o 
  -5   4   7       12.52        8.40      2.43 o 
  -4   4   7      216.38      159.47      4.53 o 
  -3   4   7       15.90       18.46      2.21 o 
  -2   4   7       39.84       14.15      1.99 o 
  -1   4   7        2.85        0.33      1.33 o 
   0   4   7      545.72      482.50      6.52 o 
   1   4   7      130.30      128.19      3.54 o 
   2   4   7      984.43      965.55     13.04 o 
   3   4   7       70.45       71.17      3.32 o 
   4   4   7     3941.42     4235.96     44.54 o 
   5   4   7        8.54        9.28      2.98 o 
   6   4   7      208.68      210.86      7.40 o 
   7   4   7       62.11       62.88      5.08 o 
   8   4   7      756.68      747.40     14.59 o 
   9   4   7        4.09        0.11      3.98 o 
  10   4   7      105.73      108.86      7.40 o 
 -13   5   7       94.59       99.35     13.92 o 
 -12   5   7       78.58       71.06      8.62 o 
 -11   5   7      133.58      148.20      7.18 o 
 -10   5   7     1508.59     1487.39     21.33 o 
  -9   5   7      169.31      177.93      6.96 o 
  -8   5   7     7332.50     7861.01     77.36 o 
  -7   5   7        4.43        3.32      2.87 o 
  -6   5   7     1330.97     1273.77     17.35 o 
  -5   5   7       30.29       37.68      3.32 o 
  -4   5   7    12761.73    14076.58    130.29 o 
  -3   5   7       17.93       20.56      2.21 o 
  -2   5   7    17560.73    18314.09    149.30 o 
  -1   5   7      188.44      177.59      3.98 o 
   0   5   7       10.69        9.84      1.77 o 
   1   5   7      484.03      485.26      6.74 o 
   2   5   7     4974.49     4961.04     44.32 o 
   3   5   7       31.62       28.40      2.65 o 
   4   5   7     7647.09     7558.75     81.12 o 
   5   5   7      257.87      256.61      7.85 o 
   6   5   7       40.32       47.63      4.53 o 
   7   5   7      263.33      270.20      8.84 o 
   8   5   7     1844.33     1867.56     25.97 o 
   9   5   7       18.94       24.75      4.86 o 
  10   5   7      552.88      517.75     13.37 o 
 -12   6   7      190.06      160.91      9.39 o 
 -11   6   7        2.14        6.08      4.20 o 
 -10   6   7      284.89      312.64      9.50 o 
  -9   6   7        6.09        6.19      3.65 o 
  -8   6   7        1.67        0.55      3.09 o 
  -7   6   7        2.38       -0.55      2.76 o 
  -6   6   7       29.13       29.73      3.98 o 
  -5   6   7        4.87        4.86      2.43 o 
  -4   6   7     8557.01     8644.99    100.57 o 
  -3   6   7        7.22        3.87      2.21 o 
  -2   6   7     1370.57     1461.86     18.23 o 
  -1   6   7       23.11       22.88      2.32 o 
   0   6   7      294.57      293.63      5.30 o 
   1   6   7      106.92      102.56      3.43 o 
   2   6   7     3223.25     3490.11     32.82 o 
   3   6   7        2.92        1.44      2.10 o 
   4   6   7      828.37      856.81     13.81 o 
   5   6   7      127.45      136.59      5.97 o 
   6   6   7      122.46      141.35      6.63 o 
   7   6   7        2.35        0.66      3.76 o 
   8   6   7      128.94      129.08      6.96 o 
   9   6   7       29.67       27.19      6.08 o 
  10   6   7      205.94      197.82     10.39 o 
 -12   7   7     1104.67     1171.88     23.21 o 
 -11   7   7       53.38       49.73      5.53 o 
 -10   7   7     1117.26     1064.68     17.90 o 
  -9   7   7       44.92       52.60      4.97 o 
  -8   7   7      175.37      144.55      6.52 o 
  -7   7   7        0.19       -2.65      2.98 o 
  -6   7   7    11908.29    12021.82    113.94 o 
  -5   7   7       45.55       39.12      3.65 o 
  -4   7   7     3077.83     3029.05     38.79 o 
  -3   7   7       23.78       19.12      2.98 o 
  -2   7   7     2914.75     2717.95     32.38 o 
  -1   7   7      140.60      117.59      4.75 o 
   0   7   7    16967.48    17972.94    147.31 o 
   1   7   7       10.79        8.51      2.21 o 
   2   7   7      799.58      680.54     10.28 o 
   3   7   7      459.72      452.77      8.51 o 
   4   7   7      106.11      126.21      5.86 o 
   5   7   7      163.73      204.34      7.40 o 
   6   7   7     5032.07     5165.37     55.15 o 
   7   7   7      141.14      144.99      7.07 o 
   8   7   7      174.73      161.02      9.06 o 
   9   7   7      176.30      189.20     10.17 o 
  10   7   7      333.04      320.93     12.82 o 
 -12   8   7       71.03       76.36      7.74 o 
 -11   8   7        4.74       15.47      5.75 o 
 -10   8   7      318.66      332.20     10.17 o 
  -9   8   7       41.18       41.99      4.97 o 
  -8   8   7        3.78       -3.54      3.32 o 
  -7   8   7       20.78       19.23      3.76 o 
  -6   8   7        6.87        6.52      2.98 o 
  -5   8   7        0.05       -1.99      2.65 o 
  -4   8   7     2771.73     2870.24     32.38 o 
  -3   8   7      121.91      117.25      5.19 o 
  -2   8   7      176.15      155.27      5.75 o 
  -1   8   7       22.70       18.90      3.20 o 
   0   8   7      162.81      214.62      6.63 o 
   1   8   7       11.97       10.94      2.65 o 
   2   8   7     1035.31     1108.67     14.15 o 
   3   8   7       38.38       42.66      3.65 o 
   4   8   7      166.61      193.62      6.19 o 
   5   8   7       20.72       28.07      4.42 o 
   6   8   7      333.00      332.53      9.84 o 
   7   8   7        0.10        1.44      4.64 o 
   8   8   7      215.61      238.04     10.72 o 
   9   8   7        0.21        6.08      5.42 o 
 -11   9   7        7.49        6.30      5.53 o 
 -10   9   7      890.28      875.26     16.58 o 
  -9   9   7        2.15        0.22      3.76 o 
  -8   9   7     2115.93     2077.09     27.41 o 
  -7   9   7      269.75      277.28      8.62 o 
  -6   9   7     2803.19     2524.78     30.50 o 
  -5   9   7      101.68       92.83      5.19 o 
  -4   9   7       16.68       18.01      3.32 o 
  -3   9   7       16.39       13.92      3.20 o 
  -2   9   7     1823.52     1832.97     22.99 o 
  -1   9   7        3.59        6.74      2.98 o 
   0   9   7     1719.88     1795.83     22.43 o 
   1   9   7        0.84        3.76      3.09 o 
   2   9   7     3473.05     3470.44     44.09 o 
   3   9   7      284.89      280.04      7.51 o 
   4   9   7     1939.06     1951.11     25.42 o 
   5   9   7        5.56        3.87      4.53 o 
   6   9   7      507.35      493.88     14.04 o 
   7   9   7      165.94      180.80      9.50 o 
   8   9   7       56.51       63.99      7.29 o 
   9   9   7      145.08      152.84      9.95 o 
 -11  10   7       35.87       38.35      6.85 o 
 -10  10   7       15.00       18.46      4.97 o 
  -9  10   7        4.08       -7.74      3.87 o 
  -8  10   7       60.24       66.86      5.64 o 
  -7  10   7       20.92       24.09      4.42 o 
  -6  10   7       80.08       73.16      5.42 o 
  -5  10   7       62.69       55.59      4.97 o 
  -4  10   7     1638.22     1615.92     21.77 o 
  -3  10   7       58.01       54.37      4.53 o 
  -2  10   7     1570.32     1644.54     21.66 o 
  -1  10   7       25.16       36.47      4.09 o 
   0  10   7       78.77      104.32      5.53 o 
   1  10   7       65.38       67.63      4.86 o 
   2  10   7       98.74      109.41      6.52 o 
   3  10   7       16.34       20.11      4.53 o 
   4  10   7       70.32       61.11      5.19 o 
   5  10   7       34.98       38.68      5.97 o 
   6  10   7        0.76       -0.55      5.08 o 
   7  10   7        2.99        7.29      5.30 o 
   8  10   7        3.60        6.52      5.53 o 
 -10  11   7     1212.33     1159.06     20.44 o 
  -9  11   7      158.01      147.31      7.85 o 
  -8  11   7     1489.93     1629.73     23.98 o 
  -7  11   7        7.54        4.86      3.87 o 
  -6  11   7     1794.91     1848.00     26.08 o 
  -5  11   7       33.85       34.81      4.53 o 
  -4  11   7     3094.54     3077.01     35.81 o 
  -3  11   7        0.74        2.54      3.32 o 
  -2  11   7     4664.63     4958.27     52.16 o 
  -1  11   7        2.01       -1.88      3.32 o 
   0  11   7     1598.60     1605.53     21.66 o 
   1  11   7       64.96       66.31      5.30 o 
   2  11   7     1309.37     1342.40     28.07 o 
   3  11   7       14.00       16.36      5.75 o 
   4  11   7      313.11      326.23     13.48 o 
   5  11   7      162.75      183.45     11.38 o 
   6  11   7      174.35      205.00     10.39 o 
   7  11   7       34.13       30.17      6.63 o 
   8  11   7     1075.41     1067.33     23.43 o 
  -9  12   7       32.74       21.22      5.19 o 
  -8  12   7      128.38      123.00      7.40 o 
  -7  12   7        6.11       -0.77      3.76 o 
  -6  12   7      133.39      184.56      7.74 o 
  -5  12   7        8.55        9.28      3.87 o 
  -4  12   7     1378.47     1410.92     21.00 o 
  -3  12   7      108.87      118.03      6.41 o 
  -2  12   7      949.46      954.39     16.13 o 
  -1  12   7       36.79       18.12      4.31 o 
   0  12   7      946.61      951.96     16.02 o 
   1  12   7        8.77       -2.65      4.64 o 
   2  12   7     1268.71     1227.91     27.41 o 
   3  12   7       82.35       86.20      8.40 o 
   4  12   7       72.69       49.29      7.40 o 
   5  12   7       19.31        8.40     10.50 o 
   6  12   7       83.22       97.58     13.92 o 
   7  12   7        6.40        6.52      7.18 o 
  -8  13   7      757.84      763.09     16.25 o 
  -7  13   7       44.75       42.99      5.75 o 
  -6  13   7     2457.92     2501.57     32.49 o 
  -5  13   7        0.38       -2.21      3.87 o 
  -4  13   7      785.38      770.94     15.03 o 
  -3  13   7       36.05       37.13      4.86 o 
  -2  13   7       10.42       10.61      4.09 o 
  -1  13   7       14.77        9.95      4.97 o 
   0  13   7     3359.98     3319.48     45.20 o 
   1  13   7      198.13      207.32     11.60 o 
   2  13   7      994.55     1009.87     24.98 o 
   3  13   7       30.94       29.40      6.63 o 
   4  13   7      707.38      666.06     20.22 o 
   5  13   7        4.48        1.99      8.40 o 
   6  13   7     1029.47     1024.90     39.45 o 
  -7  14   7       29.81       20.00      4.97 o 
  -6  14   7        6.43        5.64      4.53 o 
  -5  14   7       41.23       39.78      5.42 o 
  -4  14   7       52.07       57.58      5.75 o 
  -3  14   7        8.96        2.32      3.98 o 
  -2  14   7      312.85      290.76     11.38 o 
  -1  14   7       29.03       33.93      5.86 o 
   0  14   7      102.17      110.51      8.51 o 
   1  14   7      116.37      116.04      9.73 o 
   2  14   7      928.16      971.74     25.20 o 
   3  14   7       10.32        9.17      6.19 o 
   4  14   7      245.64      215.61     12.71 o 
   5  14   7        3.04       10.28      9.61 o 
  -6  15   7      227.39      276.50     10.28 o 
  -5  15   7        5.82       11.16      4.64 o 
  -4  15   7       56.36       39.34      6.30 o 
  -3  15   7        1.60        0.77      4.42 o 
  -2  15   7     1179.74     1105.24     23.98 o 
  -1  15   7        1.31        5.30      5.19 o 
   0  15   7       87.95      104.55      7.96 o 
   1  15   7       17.16        7.29      6.30 o 
   2  15   7      988.22      922.78     25.42 o 
   3  15   7       16.36       21.44      6.96 o 
   4  15   7      774.94      787.63     23.43 o 
  -4  16   7      211.89      197.38     10.61 o 
  -3  16   7        1.05       -0.55      5.08 o 
  -2  16   7      491.55      501.62     15.47 o 
  -1  16   7       28.89       27.52      6.19 o 
   0  16   7       12.58       20.22      6.96 o 
   1  16   7       27.64       39.56      7.85 o 
 -12   0   8     1664.07     1769.42     50.84 o 
 -11   0   8      110.06      132.73     14.15 o 
 -10   0   8     6209.47     6240.22     89.74 o 
  -9   0   8        2.04       -1.44      3.98 o 
  -8   0   8     3369.00     3354.07     51.61 o 
  -7   0   8       81.37       77.36      6.08 o 
  -6   0   8     1743.53     1715.38     29.40 o 
  -5   0   8       17.63       14.26      2.54 o 
  -4   0   8     8854.88     8690.07     94.38 o 
  -3   0   8      449.88      424.81      8.62 o 
  -2   0   8      907.70     1183.04     16.91 o 
  -1   0   8      253.73      240.03      6.52 o 
   0   0   8    15285.97    16969.48    178.92 o 
   1   0   8      176.46      188.98      5.97 o 
   2   0   8     4869.46     4718.24     67.63 o 
   3   0   8      139.04      137.37      7.29 o 
   4   0   8     1591.68     1695.82     30.61 o 
   5   0   8      463.42      472.33     14.37 o 
   6   0   8     4412.71     4519.87     69.18 o 
   7   0   8        3.06        2.87      4.75 o 
   8   0   8     2423.12     2411.72     44.09 o 
   9   0   8      189.34      184.78     11.60 o 
  10   0   8       90.95      100.01      9.95 o 
 -13   1   8       11.92       20.11     10.39 o 
 -12   1   8      646.73      582.62     15.03 o 
 -11   1   8       10.53       11.05      4.64 o 
 -10   1   8        0.07       -1.99      3.87 o 
  -9   1   8       49.27       50.73      4.20 o 
  -8   1   8      125.01      112.94      5.30 o 
  -7   1   8        0.10       -0.55      2.32 o 
  -6   1   8      314.11      268.66      6.52 o 
  -5   1   8       28.13       22.88      2.43 o 
  -4   1   8     2150.68     1947.13     19.67 o 
  -3   1   8        0.78       -1.55      1.44 o 
  -2   1   8     1069.20     1007.21     10.61 o 
  -1   1   8      259.39      253.63      4.75 o 
   0   1   8     3460.29     3551.44     32.05 o 
   1   1   8      652.03      649.71      7.96 o 
   2   1   8      122.92      117.92      4.53 o 
   3   1   8       31.28       27.52      2.98 o 
   4   1   8        4.48        0.33      2.65 o 
   5   1   8        7.99       13.48      3.20 o 
   6   1   8      316.85      304.91      8.73 o 
   7   1   8        8.50        7.18      3.76 o 
   8   1   8     1482.34     1472.58     22.43 o 
   9   1   8       19.97       19.56      4.64 o 
  10   1   8       30.94       36.14      5.42 o 
 -13   2   8       42.69       41.33      7.85 o 
 -12   2   8      746.44      784.20     17.68 o 
 -11   2   8       60.05       52.16      5.97 o 
 -10   2   8      720.46      684.30     15.36 o 
  -9   2   8       92.56       96.70      6.30 o 
  -8   2   8     3807.42     4092.18     50.50 o 
  -7   2   8       94.47       88.30      3.98 o 
  -6   2   8     8488.57     9174.45     87.08 o 
  -5   2   8      195.85      200.36      5.53 o 
  -4   2   8     3753.53     3867.18     35.25 o 
  -3   2   8       14.48       21.44      2.21 o 
  -2   2   8    15477.69    15289.24    114.38 o 
  -1   2   8      145.11      118.69      3.43 o 
   0   2   8      677.50      570.91      7.40 o 
   1   2   8      590.25      571.57      7.40 o 
   2   2   8     2111.15     2121.96     21.44 o 
   3   2   8      219.64      205.78      6.19 o 
   4   2   8     7842.72     8013.51     78.80 o 
   5   2   8       94.94       87.08      4.97 o 
   6   2   8     3550.98     3382.47     38.68 o 
   7   2   8      405.98      399.50     10.39 o 
   8   2   8        6.21       15.36      4.20 o 
   9   2   8      114.78      131.84      7.40 o 
  10   2   8      595.39      635.34     14.92 o 
 -13   3   8        3.01        2.98      6.74 o 
 -12   3   8      124.67      128.86      8.40 o 
 -11   3   8       12.88       13.70      5.08 o 
 -10   3   8       90.99       98.58      6.85 o 
  -9   3   8       11.04        8.18      3.98 o 
  -8   3   8      456.91      440.17      9.73 o 
  -7   3   8        0.44       -1.11      2.54 o 
  -6   3   8     2463.94     2431.06     27.08 o 
  -5   3   8       11.18       10.61      2.21 o 
  -4   3   8     2253.03     2326.63     23.10 o 
  -3   3   8        5.76        5.64      1.88 o 
  -2   3   8       62.92       60.01      3.09 o 
  -1   3   8        0.16       -1.55      1.22 o 
   0   3   8     4744.16     5137.30     41.00 o 
   1   3   8      390.56      353.97      5.64 o 
   2   3   8      224.43      254.18      5.64 o 
   3   3   8      127.81      116.26      4.86 o 
   4   3   8      144.18      121.34      5.42 o 
   5   3   8       56.93       45.31      4.09 o 
   6   3   8      420.79      370.77      9.61 o 
   7   3   8       24.60       15.47      4.09 o 
   8   3   8      689.26      700.65     14.48 o 
   9   3   8       90.68       94.05      6.63 o 
  10   3   8       20.37       14.37      4.86 o 
 -13   4   8      124.53      116.26     10.39 o 
 -12   4   8      831.86      840.78     18.68 o 
 -11   4   8      186.20      196.38      9.17 o 
 -10   4   8     6721.25     6755.54     79.79 o 
  -9   4   8      280.97      273.63      8.29 o 
  -8   4   8      572.38      528.69     10.94 o 
  -7   4   8        7.61        5.30      2.87 o 
  -6   4   8     3300.50     3174.59     36.25 o 
  -5   4   8      165.28      150.63      5.53 o 
  -4   4   8     4037.04     4170.54     37.91 o 
  -3   4   8      115.01      126.65      4.31 o 
  -2   4   8    13945.60    14603.73    120.24 o 
  -1   4   8      681.17      657.66      9.39 o 
   0   4   8     5385.25     5861.27     46.30 o 
   1   4   8        9.46        8.29      1.77 o 
   2   4   8     7953.60     7825.86     67.41 o 
   3   4   8      327.47      309.66      7.85 o 
   4   4   8      561.30      620.20     12.16 o 
   5   4   8      155.61      156.71      6.30 o 
   6   4   8     1855.69     1771.19     23.98 o 
   7   4   8      145.63      143.45      6.96 o 
   8   4   8      269.39      266.12      9.28 o 
   9   4   8       54.72       47.85      5.64 o 
  10   4   8      191.57      184.34      8.84 o 
 -12   5   8      234.65      236.39     10.72 o 
 -11   5   8       24.32       27.74      5.53 o 
 -10   5   8       33.38       17.79      4.09 o 
  -9   5   8       44.07       42.88      4.53 o 
  -8   5   8        1.75        0.11      3.09 o 
  -7   5   8       65.39       57.36      3.98 o 
  -6   5   8      965.99      889.85     14.15 o 
  -5   5   8       14.37       13.26      2.87 o 
  -4   5   8       51.43       51.28      3.43 o 
  -3   5   8       33.67       39.67      2.76 o 
  -2   5   8      552.00      544.50      8.40 o 
  -1   5   8      547.27      542.07      8.40 o 
   0   5   8      299.26      313.86      5.42 o 
   1   5   8      179.87      183.23      4.42 o 
   2   5   8      925.97      966.55     12.38 o 
   3   5   8      224.40      205.22      6.52 o 
   4   5   8       70.13       62.11      4.31 o 
   5   5   8        4.29        3.09      3.20 o 
   6   5   8       25.29       24.20      4.20 o 
   7   5   8       19.74       18.90      4.42 o 
   8   5   8        8.48        8.95      4.31 o 
   9   5   8       15.60       15.47      4.86 o 
  10   5   8       38.81       28.73      5.42 o 
 -12   6   8      597.62      648.60     20.33 o 
 -11   6   8       63.57       64.65      5.86 o 
 -10   6   8     1994.38     1926.68     26.08 o 
  -9   6   8       36.72       31.28      4.42 o 
  -8   6   8      294.20      383.26      9.61 o 
  -7   6   8       36.79       31.39      3.98 o 
  -6   6   8     5953.08     6193.14     62.33 o 
  -5   6   8       77.26       66.64      4.31 o 
  -4   6   8     3469.98     3463.14     37.13 o 
  -3   6   8      158.77      164.22      5.64 o 
  -2   6   8      536.41      476.64      9.17 o 
  -1   6   8        2.03       -0.22      1.88 o 
   0   6   8      300.41      296.51      6.41 o 
   1   6   8       87.60       93.94      3.43 o 
   2   6   8      965.08      863.99     11.82 o 
   3   6   8      176.93      193.51      5.75 o 
   4   6   8        9.54        8.51      3.32 o 
   5   6   8       42.12       35.70      4.31 o 
   6   6   8     4203.35     4089.42     45.86 o 
   7   6   8      192.40      192.07      8.40 o 
   8   6   8      387.65      380.16     11.16 o 
   9   6   8      102.10      104.32      7.18 o 
 -12   7   8      541.29      524.38     18.35 o 
 -11   7   8       30.28       25.42      4.97 o 
 -10   7   8       31.50       33.37      4.97 o 
  -9   7   8        1.66       -1.11      3.43 o 
  -8   7   8      653.88      607.38     12.49 o 
  -7   7   8      117.99      118.91      5.86 o 
  -6   7   8     1382.66     1342.62     18.90 o 
  -5   7   8       86.51       85.21      4.97 o 
  -4   7   8      229.64      250.97      7.40 o 
  -3   7   8        3.68        0.77      2.54 o 
  -2   7   8      547.16      533.11     10.06 o 
  -1   7   8        0.32        0.55      2.43 o 
   0   7   8     2328.40     2244.30     25.64 o 
   1   7   8      120.07      138.58      5.08 o 
   2   7   8      506.68      568.04      9.39 o 
   3   7   8      101.37       95.93      4.42 o 
   4   7   8      491.53      477.75     10.50 o 
   5   7   8        8.09        6.30      3.54 o 
   6   7   8      274.13      271.75      9.06 o 
   7   7   8        9.01       12.38      4.31 o 
   8   7   8      207.13      197.16      9.95 o 
   9   7   8        0.19       -4.42      4.97 o 
 -11   8   8       14.40       12.93      5.08 o 
 -10   8   8      477.24      438.63     11.71 o 
  -9   8   8      210.64      193.51      7.96 o 
  -8   8   8     1927.35     1986.25     26.41 o 
  -7   8   8        1.69       -4.75      2.98 o 
  -6   8   8     1436.32     1294.88     18.79 o 
  -5   8   8        3.39        4.53      2.87 o 
  -4   8   8       14.48       19.56      3.98 o 
  -3   8   8       13.77        9.39      3.09 o 
  -2   8   8     5320.99     5540.01     56.14 o 
  -1   8   8        4.28        4.09      2.87 o 
   0   8   8     2165.72     2217.44     29.73 o 
   1   8   8       78.58       79.02      5.53 o 
   2   8   8     1884.28     1929.45     24.09 o 
   3   8   8       64.82       60.67      3.98 o 
   4   8   8     3587.64     3521.94     40.34 o 
   5   8   8      251.32      263.35      8.84 o 
   6   8   8      130.30      131.29      6.85 o 
   7   8   8       56.79       51.28      6.52 o 
   8   8   8      605.61      621.41     16.69 o 
   9   8   8       88.15       93.27      8.07 o 
 -11   9   8        0.01       -0.11      4.42 o 
 -10   9   8      457.84      442.38     12.16 o 
  -9   9   8       27.04       24.64      4.86 o 
  -8   9   8      226.64      233.07      8.51 o 
  -7   9   8       90.91       82.11      5.75 o 
  -6   9   8      873.28      763.09     14.15 o 
  -5   9   8       34.24       37.57      4.20 o 
  -4   9   8     1877.70     1927.35     24.53 o 
  -3   9   8        4.82        0.88      3.09 o 
  -2   9   8      359.79      333.64      8.51 o 
  -1   9   8        5.19        6.74      3.09 o 
   0   9   8     4809.41     4902.57     56.36 o 
   1   9   8       36.57       36.91      4.75 o 
   2   9   8     2351.56     2380.56     33.26 o 
   3   9   8        4.84       -0.55      3.32 o 
   4   9   8      231.82      228.87      8.29 o 
   5   9   8       22.21       21.77      4.31 o 
   6   9   8     1092.32     1114.85     21.77 o 
   7   9   8        2.11       -1.22      4.86 o 
   8   9   8      128.02      124.44      8.95 o 
 -10  10   8     2471.54     2361.66     31.94 o 
  -9  10   8       45.24       58.90      5.86 o 
  -8  10   8      109.98      138.47      8.29 o 
  -7  10   8       65.93       54.04      5.08 o 
  -6  10   8     4756.99     4884.45     52.83 o 
  -5  10   8       40.46       35.36      4.42 o 
  -4  10   8     7225.27     7476.97     75.04 o 
  -3  10   8       35.08       40.89      4.31 o 
  -2  10   8      463.15      475.65     10.61 o 
  -1  10   8        1.00       -4.09      2.98 o 
   0  10   8     4317.13     4463.06     47.41 o 
   1  10   8       68.72       83.55      6.19 o 
   2  10   8     4170.69     4178.27     52.71 o 
   3  10   8      201.39      209.42      8.73 o 
   4  10   8        6.23        6.41      8.40 o 
   5  10   8       99.78      108.63      7.96 o 
   6  10   8     2341.96     2257.23     34.70 o 
   7  10   8       68.41       60.34      7.07 o 
   8  10   8      461.78      457.52     15.14 o 
 -10  11   8        9.44       11.60      4.97 o 
  -9  11   8        1.46       -6.63      4.31 o 
  -8  11   8      380.94      350.55     10.72 o 
  -7  11   8       16.98       19.67      4.64 o 
  -6  11   8     1119.33     1039.71     17.68 o 
  -5  11   8        1.92        1.22      3.54 o 
  -4  11   8       66.38       62.99      5.19 o 
  -3  11   8       17.91       18.90      4.09 o 
  -2  11   8      321.76      330.21      9.39 o 
  -1  11   8      211.28      228.54      8.07 o 
   0  11   8       16.58       25.42      4.09 o 
   1  11   8       93.70       80.90      6.52 o 
   2  11   8     1281.98     1240.62     21.99 o 
   3  11   8        5.01        3.65      4.97 o 
   4  11   8       28.02       26.97      9.50 o 
   5  11   8       22.62       13.81      9.61 o 
   6  11   8       46.81       46.53     12.05 o 
   7  11   8        4.52       13.81      6.08 o 
  -9  12   8        5.83        0.66      4.31 o 
  -8  12   8     2586.21     2649.22     34.59 o 
  -7  12   8       10.83       10.28      4.53 o 
  -6  12   8      913.02      856.81     16.25 o 
  -5  12   8        0.82        4.53      3.76 o 
  -4  12   8       58.54       60.34      5.30 o 
  -3  12   8       55.69       58.35      5.30 o 
  -2  12   8     6363.54     6469.65     66.86 o 
  -1  12   8        0.40       -7.18      3.65 o 
   0  12   8      538.80      540.85     12.05 o 
   1  12   8       65.16       77.58      8.18 o 
   2  12   8      464.88      487.03     16.69 o 
   3  12   8      111.71      129.85      9.73 o 
   4  12   8     1052.69     1085.46     38.79 o 
   5  12   8        9.30        1.77      9.50 o 
   6  12   8        7.30       13.37     10.17 o 
  -8  13   8      201.03      168.42      8.51 o 
  -7  13   8        6.27       -0.33      4.42 o 
  -6  13   8       30.50       29.29      5.08 o 
  -5  13   8       65.34       61.89      5.75 o 
  -4  13   8      547.29      523.17     12.49 o 
  -3  13   8        3.60       -0.11      4.09 o 
  -2  13   8      468.41      460.18     11.49 o 
  -1  13   8        0.31       -0.88      3.87 o 
   0  13   8        9.21        6.41      5.86 o 
   1  13   8        4.05        2.10      5.30 o 
   2  13   8     1415.07     1309.58     29.73 o 
   3  13   8       38.89       26.97      7.18 o 
   4  13   8        6.41        8.51      9.28 o 
   5  13   8        5.24        3.43      9.39 o 
  -7  14   8       15.97        9.39      4.86 o 
  -6  14   8     1085.25     1101.48     20.44 o 
  -5  14   8        0.44        0.55      4.09 o 
  -4  14   8      655.16      601.96     13.92 o 
  -3  14   8       31.07       41.55      5.42 o 
  -2  14   8      364.93      353.53     12.49 o 
  -1  14   8       32.76       40.34      6.08 o 
   0  14   8     1001.85     1024.23     27.19 o 
   1  14   8       62.85       51.06      8.29 o 
   2  14   8     2067.01     1992.99     40.23 o 
   3  14   8        0.77        1.77      5.86 o 
   4  14   8      610.22      617.77     30.17 o 
  -5  15   8        4.51        3.87      4.42 o 
  -4  15   8       30.26       25.86      6.08 o 
  -3  15   8        9.93       -1.99      5.30 o 
  -2  15   8        0.43       -0.33      4.97 o 
  -1  15   8       95.28      105.21      8.29 o 
   0  15   8        4.18       11.60      6.52 o 
   1  15   8        9.72       18.12      7.07 o 
   2  15   8       49.25       56.36      8.95 o 
  -2  16   8      267.10      293.85     21.22 o 
  -1  16   8       24.57       33.93      6.19 o 
 -13   1   9       44.70       46.64      8.18 o 
 -12   1   9     1391.39     1443.08     32.27 o 
 -11   1   9       19.61       21.00      5.08 o 
 -10   1   9     1806.86     1801.36     28.18 o 
  -9   1   9       52.56       52.38      5.30 o 
  -8   1   9      535.53      568.15     11.05 o 
  -7   1   9        2.32       -0.44      2.54 o 
  -6   1   9     1157.14     1167.57     24.20 o 
  -5   1   9       22.03       24.09      2.54 o 
  -4   1   9     4279.73     4223.69     42.88 o 
  -3   1   9        1.82        0.33      1.77 o 
  -2   1   9     4964.34     4680.33     38.02 o 
  -1   1   9       20.76       15.47      1.99 o 
   0   1   9     2938.33     2972.69     25.53 o 
   1   1   9       49.47       45.31      2.43 o 
   2   1   9     1498.37     1360.52     17.90 o 
   3   1   9      140.73      135.49      5.75 o 
   4   1   9      450.89      485.26     10.28 o 
   5   1   9      421.94      398.29     10.17 o 
   6   1   9     2972.94     2878.86     35.14 o 
   7   1   9      129.43      131.18      6.85 o 
   8   1   9      507.76      486.48     12.27 o 
   9   1   9      177.95      177.59      8.51 o 
  10   1   9      418.51      418.73     12.93 o 
 -13   2   9        0.26        4.53      6.19 o 
 -12   2   9      243.94      259.93     10.94 o 
 -11   2   9        8.37        4.53      4.64 o 
 -10   2   9       40.91       57.36      6.08 o 
  -9   2   9       20.08        6.19      4.09 o 
  -8   2   9       89.61       92.17      6.08 o 
  -7   2   9        0.22        0.11      2.65 o 
  -6   2   9     1578.46     1547.18     19.01 o 
  -5   2   9      128.34      113.50      4.20 o 
  -4   2   9      152.58      157.37      4.75 o 
  -3   2   9      305.64      310.54      6.41 o 
  -2   2   9     2711.65     2667.89     25.86 o 
  -1   2   9      119.34      130.41      3.76 o 
   0   2   9     5833.43     6252.60     49.51 o 
   1   2   9        1.65        0.55      1.77 o 
   2   2   9        6.81        8.29      2.54 o 
   3   2   9        3.92        2.76      2.65 o 
   4   2   9       74.14       76.59      4.75 o 
   5   2   9       29.10       26.63      3.98 o 
   6   2   9     2724.39     2759.84     33.49 o 
   7   2   9       26.64       28.95      4.75 o 
   8   2   9      271.37      255.62      9.39 o 
   9   2   9       52.12       53.05      5.86 o 
  10   2   9        7.75        6.52      5.97 o 
 -13   3   9       42.97       24.75      7.96 o 
 -12   3   9      538.20      588.59     15.69 o 
 -11   3   9      288.95      303.47     11.38 o 
 -10   3   9     7964.82     8289.91     95.81 o 
  -9   3   9      102.28       95.70      6.63 o 
  -8   3   9     5165.81     5118.96     61.67 o 
  -7   3   9        1.70       -2.10      2.54 o 
  -6   3   9     1527.84     1539.56     22.99 o 
  -5   3   9       15.69       12.71      2.43 o 
  -4   3   9    13806.81    13824.50    133.50 o 
  -3   3   9      156.83      153.28      4.75 o 
  -2   3   9     1849.56     1899.05     19.78 o 
  -1   3   9      253.82      257.38      5.86 o 
   0   3   9      659.90      602.18      8.07 o 
   1   3   9      262.27      235.72      5.64 o 
   2   3   9     7756.62     8434.24     94.71 o 
   3   3   9       43.29       53.93      4.09 o 
   4   3   9       16.64       13.15      3.32 o 
   5   3   9      223.65      221.69      7.63 o 
   6   3   9      911.59      876.81     15.69 o 
   7   3   9       65.83       70.84      5.86 o 
   8   3   9     1210.80     1200.72     20.11 o 
   9   3   9       77.65       84.10      6.74 o 
 -12   4   9       17.57       15.91      5.86 o 
 -11   4   9        3.39       -7.51      3.76 o 
 -10   4   9      171.26      174.28      8.84 o 
  -9   4   9      102.22      109.85      7.07 o 
  -8   4   9     1309.33     1370.58     19.56 o 
  -7   4   9        4.57        4.09      2.87 o 
  -6   4   9     3593.42     3632.12     39.34 o 
  -5   4   9       13.25        2.43      2.43 o 
  -4   4   9     1421.11     1439.10     16.47 o 
  -3   4   9       27.47       24.31      2.65 o 
  -2   4   9      373.75      352.32      7.07 o 
  -1   4   9       17.70       16.47      2.43 o 
   0   4   9      309.85      283.47      5.42 o 
   1   4   9       29.09       27.52      2.65 o 
   2   4   9       80.62       93.60      4.64 o 
   3   4   9        0.97       -0.33      2.54 o 
   4   4   9      305.57      323.03      8.62 o 
   5   4   9        3.18       -0.77      3.20 o 
   6   4   9     2120.49     2184.40     28.40 o 
   7   4   9        0.19       -0.11      3.76 o 
   8   4   9       19.73       25.42      5.97 o 
   9   4   9        0.43       -2.65      4.09 o 
 -12   5   9     2115.87     2198.21     34.37 o 
 -11   5   9       41.00       49.62      6.41 o 
 -10   5   9       10.50       14.70      4.97 o 
  -9   5   9       74.74       74.82      5.42 o 
  -8   5   9     1866.18     1906.24     25.20 o 
  -7   5   9       29.92       31.16      3.87 o 
  -6   5   9     5765.52     6199.00     62.66 o 
  -5   5   9       11.48        8.51      2.87 o 
  -4   5   9      302.33      269.54      7.51 o 
  -3   5   9       47.36       37.80      3.09 o 
  -2   5   9    10489.81    11246.68     95.26 o 
  -1   5   9       41.01       30.50      2.87 o 
   0   5   9     9044.83     9441.12     80.01 o 
   1   5   9      196.70      193.07      5.30 o 
   2   5   9      106.62       98.91      4.20 o 
   3   5   9      261.72      242.58      7.29 o 
   4   5   9     4500.22     4510.25     48.40 o 
   5   5   9       38.17       45.09      4.53 o 
   6   5   9     2537.34     2575.72     33.04 o 
   7   5   9      193.52      201.13      8.51 o 
   8   5   9       10.65        9.84      4.53 o 
   9   5   9      115.61      110.84      7.51 o 
 -12   6   9        6.21        4.20      5.64 o 
 -11   6   9        3.56        0.66      5.19 o 
 -10   6   9      287.28      254.18      8.95 o 
  -9   6   9        7.33        8.73      3.76 o 
  -8   6   9      655.89      708.17     13.48 o 
  -7   6   9        0.10       -1.11      2.87 o 
  -6   6   9      317.59      350.33      8.95 o 
  -5   6   9       50.79       46.97      4.20 o 
  -4   6   9      177.22      168.20      6.08 o 
  -3   6   9       30.25       25.75      3.32 o 
  -2   6   9     4101.59     4358.19     45.09 o 
  -1   6   9        0.15       -2.98      2.10 o 
   0   6   9     1007.24     1050.43     13.26 o 
   1   6   9       56.21       58.68      4.20 o 
   2   6   9       72.14       75.15      3.98 o 
   3   6   9        7.55        4.20      2.98 o 
   4   6   9     1148.33     1112.31     17.13 o 
   5   6   9       49.79       48.18      4.86 o 
   6   6   9      546.76      502.94     12.05 o 
   7   6   9       10.03        4.09      4.20 o 
   8   6   9       71.96       64.98      6.52 o 
   9   6   9        0.71        2.54      4.53 o 
 -12   7   9       36.07       20.22      7.40 o 
 -11   7   9        5.57        1.55      5.19 o 
 -10   7   9     1992.80     1971.66     28.51 o 
  -9   7   9       40.77       39.90      4.97 o 
  -8   7   9      192.60      218.15      8.07 o 
  -7   7   9        4.06        2.10      3.09 o 
  -6   7   9      195.86      170.74      6.63 o 
  -5   7   9        2.34       -1.22      2.87 o 
  -4   7   9     6165.87     6215.47     62.55 o 
  -3   7   9        1.33        1.99      2.54 o 
  -2   7   9      670.57      692.03     12.05 o 
  -1   7   9       30.56       33.60      3.65 o 
   0   7   9     1513.72     1471.48     21.99 o 
   1   7   9       48.27       47.41      4.09 o 
   2   7   9    11026.02    11434.11    109.30 o 
   3   7   9       20.04       16.25      3.43 o 
   4   7   9       55.84       53.49      4.64 o 
   5   7   9      403.94      397.29     10.39 o 
   6   7   9      829.05      843.55     15.91 o 
   7   7   9       42.53       54.92      5.75 o 
   8   7   9     1412.93     1397.33     22.88 o 
 -11   8   9        3.44        1.44      4.64 o 
 -10   8   9      124.96      122.89      7.18 o 
  -9   8   9        4.58        5.97      4.09 o 
  -8   8   9      763.14      789.73     15.03 o 
  -7   8   9       55.82       70.51      5.30 o 
  -6   8   9      298.58      335.96      9.28 o 
  -5   8   9        5.08        2.76      3.20 o 
  -4   8   9        9.44        5.42      3.32 o 
  -3   8   9        8.54       12.93      3.54 o 
  -2   8   9     1691.21     1648.74     21.55 o 
  -1   8   9        4.10        4.64      3.09 o 
   0   8   9      122.86      131.95      5.75 o 
   1   8   9        6.95        4.53      3.76 o 
   2   8   9       36.90       52.94      4.64 o 
   3   8   9       17.91       23.76      4.75 o 
   4   8   9      301.92      282.25      8.84 o 
   5   8   9        7.97       12.82      4.09 o 
   6   8   9        0.82       11.82      4.42 o 
   7   8   9        0.99       -9.28      4.64 o 
   8   8   9      346.15      317.50     12.49 o 
 -11   9   9       96.69       86.53      6.85 o 
 -10   9   9      714.41      700.21     15.25 o 
  -9   9   9        7.08        0.33      4.09 o 
  -8   9   9      962.52      969.20     17.24 o 
  -7   9   9        0.89        0.88      3.43 o 
  -6   9   9     4612.91     4752.39     51.50 o 
  -5   9   9       71.72       78.24      5.30 o 
  -4   9   9     2544.37     2363.21     29.06 o 
  -3   9   9      103.57      110.62      5.64 o 
  -2   9   9      490.17      428.35      9.95 o 
  -1   9   9       75.09       84.43      5.19 o 
   0   9   9      916.27      973.62     17.57 o 
   1   9   9        9.88       11.38      4.09 o 
   2   9   9     1576.90     1601.66     25.53 o 
   3   9   9      194.88      220.03     11.38 o 
   4   9   9      939.59      895.38     18.68 o 
   5   9   9       65.13       74.93      5.97 o 
   6   9   9     1049.80     1045.78     21.33 o 
   7   9   9       15.58        3.87      5.53 o 
 -10  10   9       75.83       60.23      6.41 o 
  -9  10   9       76.69       82.11      6.74 o 
  -8  10   9      148.05      137.70      7.51 o 
  -7  10   9       10.03        8.73      4.09 o 
  -6  10   9        2.63       -1.66      3.43 o 
  -5  10   9      166.98      170.74      7.29 o 
  -4  10   9       24.35       21.11      4.20 o 
  -3  10   9        6.17        2.87      3.54 o 
  -2  10   9      465.98      458.19     10.61 o 
  -1  10   9       11.73        2.21      3.65 o 
   0  10   9     1397.01     1337.43     22.88 o 
   1  10   9        1.72       -3.76      3.87 o 
   2  10   9       22.82       28.62      5.08 o 
   3  10   9       21.19       17.02      6.19 o 
   4  10   9        2.27        4.75      5.53 o 
   5  10   9       43.41       32.49     10.83 o 
   6  10   9       14.04       -1.88      6.96 o 
   7  10   9       14.18       20.11      6.08 o 
  -9  11   9       40.51       35.03      5.53 o 
  -8  11   9     1586.74     1595.81     24.42 o 
  -7  11   9       58.46       69.95      7.07 o 
  -6  11   9     1948.80     1947.46     26.85 o 
  -5  11   9       30.10       22.88      4.42 o 
  -4  11   9      674.92      677.22     13.70 o 
  -3  11   9       13.86       15.69      4.20 o 
  -2  11   9     3191.66     3392.42     39.23 o 
  -1  11   9        1.99        1.88      3.87 o 
   0  11   9     2653.56     2666.35     37.80 o 
   1  11   9       69.76       80.12      6.74 o 
   2  11   9     1630.57     1678.36     27.52 o 
   3  11   9        8.90       10.06      5.86 o 
   4  11   9      648.66      650.92     29.29 o 
   5  11   9       69.62       62.66     12.27 o 
   6  11   9      175.21      178.70     17.90 o 
  -8  12   9      429.48      471.45     14.81 o 
  -7  12   9       72.95       64.87      6.19 o 
  -6  12   9       61.85       71.39      6.30 o 
  -5  12   9        9.46       11.05      4.31 o 
  -4  12   9       94.07      113.39      7.85 o 
  -3  12   9        0.26       -4.20      3.76 o 
  -2  12   9      662.96      715.13     14.26 o 
  -1  12   9      169.49      198.15      8.07 o 
   0  12   9     1735.49     1855.62     29.84 o 
   1  12   9       12.02       10.06      4.86 o 
   2  12   9      702.23      699.22     20.67 o 
   3  12   9        1.22        7.63      5.75 o 
   4  12   9      417.01      420.39     24.20 o 
   5  12   9       55.22       65.53     13.26 o 
  -7  13   9        2.87        7.18      4.64 o 
  -6  13   9      668.79      642.08     14.48 o 
  -5  13   9       22.78       31.05      5.19 o 
  -4  13   9     2685.98     2675.41     34.15 o 
  -3  13   9       42.09       49.62      5.64 o 
  -2  13   9      293.13      304.91      9.95 o 
  -1  13   9        8.92        7.85      4.20 o 
   0  13   9      140.09      149.19     10.94 o 
   1  13   9       54.28       51.39      8.07 o 
   2  13   9     1466.77     1439.54     32.38 o 
   3  13   9      240.41      246.11     13.48 o 
   4  13   9      281.33      304.02     21.66 o 
  -6  14   9      106.92       96.92      7.07 o 
  -5  14   9       27.73       28.73      5.19 o 
  -4  14   9       11.83       10.61      4.75 o 
  -3  14   9       12.55        9.39      4.64 o 
  -2  14   9      130.15      107.42      8.84 o 
  -1  14   9        1.28        5.86      5.97 o 
   0  14   9      476.98      457.19     17.68 o 
   1  14   9       41.73       25.42      7.51 o 
   2  14   9        2.77       14.04      6.63 o 
   3  14   9      107.87       92.72      9.84 o 
  -4  15   9       67.58       55.04      7.18 o 
  -3  15   9        3.37        0.66      5.19 o 
  -2  15   9      204.20      150.08      9.73 o 
  -1  15   9        5.62        0.55      5.97 o 
   0  15   9      957.35      930.19     26.63 o 
   1  15   9       21.44       17.90      7.07 o 
 -12   0  10       26.39       24.87     10.17 o 
 -11   0  10       85.70      105.76     13.48 o 
 -10   0  10     4022.28     4298.18     96.81 o 
  -9   0  10      429.34      400.72     14.26 o 
  -8   0  10     8789.47     9053.55    124.55 o 
  -7   0  10       15.95        6.85      4.31 o 
  -6   0  10     4571.91     4602.53     67.74 o 
  -5   0  10       35.08       30.28      4.97 o 
  -4   0  10     6593.93     6485.01     90.18 o 
  -3   0  10        0.96       -0.11      3.43 o 
  -2   0  10     8628.92     9134.12    100.12 o 
  -1   0  10      394.54      404.70      9.39 o 
   0   0  10       17.45       20.89      3.09 o 
   1   0  10      204.57      168.86      8.29 o 
   2   0  10    13157.15    13454.40    243.68 o 
   3   0  10       75.83       78.80      6.85 o 
   4   0  10     1631.53     1635.04     31.50 o 
   5   0  10      269.14      270.76     12.05 o 
   6   0  10      683.32      684.19     19.56 o 
   7   0  10      214.36      226.99     12.27 o 
   8   0  10     2498.18     2439.90     46.42 o 
   9   0  10       30.05       39.78      7.74 o 
 -12   1  10      244.20      254.73     13.92 o 
 -11   1  10       67.09       60.67      6.52 o 
 -10   1  10     1295.50     1293.55     23.21 o 
  -9   1  10        0.02       -1.22      4.09 o 
  -8   1  10       22.18       26.85      3.98 o 
  -7   1  10       35.72       29.62      3.76 o 
  -6   1  10      151.60      158.70      5.97 o 
  -5   1  10        0.49        3.43      2.65 o 
  -4   1  10     4183.42     3980.12     45.75 o 
  -3   1  10      241.08      229.31      5.86 o 
  -2   1  10     7117.56     7372.76     63.66 o 
  -1   1  10       27.28       19.34      2.32 o 
   0   1  10      183.13      188.76      4.75 o 
   1   1  10       13.04        8.07      2.54 o 
   2   1  10      958.27     1056.61     15.69 o 
   3   1  10      127.72      123.66      5.64 o 
   4   1  10      356.44      385.25      9.50 o 
   5   1  10       93.46       87.31      5.53 o 
   6   1  10      162.32      162.45      7.40 o 
   7   1  10        8.94        8.73      4.20 o 
   8   1  10       71.30       77.80      6.41 o 
   9   1  10        7.64       10.72      4.53 o 
 -12   2  10     1659.70     1608.63     28.07 o 
 -11   2  10       66.51       66.64      6.74 o 
 -10   2  10      848.29      816.14     17.79 o 
  -9   2  10       14.31       15.14      4.64 o 
  -8   2  10      160.15      138.69      7.29 o 
  -7   2  10       16.36       18.46      4.09 o 
  -6   2  10     3729.11     3976.14     42.22 o 
  -5   2  10       33.95       33.71      3.09 o 
  -4   2  10     4801.72     5019.28     45.42 o 
  -3   2  10        0.18       -1.55      1.99 o 
  -2   2  10     1087.00     1091.65     13.48 o 
  -1   2  10       13.27       11.82      2.43 o 
   0   2  10    12003.62    11873.07     90.73 o 
   1   2  10       74.23       74.60      4.31 o 
   2   2  10       33.09       36.80      3.54 o 
   3   2  10       33.87       26.19      3.65 o 
   4   2  10      759.26      711.26     13.59 o 
   5   2  10      205.05      182.13      7.29 o 
   6   2  10     4947.98     4871.74     55.04 o 
   7   2  10       39.48       38.02      5.08 o 
   8   2  10      515.52      444.26     12.16 o 
   9   2  10      141.86      150.30      8.18 o 
 -12   3  10      616.41      688.27     17.35 o 
 -11   3  10       17.82       18.23      5.53 o 
 -10   3  10      197.22      209.64      9.61 o 
  -9   3  10        3.24        7.96      4.53 o 
  -8   3  10      805.02      857.25     17.35 o 
  -7   3  10        5.69        3.76      3.54 o 
  -6   3  10      128.27      159.36      6.08 o 
  -5   3  10       15.57       16.69      2.76 o 
  -4   3  10     2828.32     2782.60     27.74 o 
  -3   3  10       23.02       20.89      2.76 o 
  -2   3  10     3422.25     3407.56     32.38 o 
  -1   3  10      124.80      121.01      4.42 o 
   0   3  10      719.23      736.57     10.61 o 
   1   3  10       85.10       81.56      3.87 o 
   2   3  10     2225.04     2201.75     26.41 o 
   3   3  10       24.68       29.95      3.76 o 
   4   3  10      494.66      446.03     10.39 o 
   5   3  10       22.38       20.44      4.20 o 
   6   3  10      320.94      352.98     10.28 o 
   7   3  10        3.08        0.88      4.09 o 
   8   3  10       83.67       70.07      6.30 o 
   9   3  10       12.86        3.43      4.64 o 
 -12   4  10      915.19      978.92     20.89 o 
 -11   4  10       31.21       19.23      5.64 o 
 -10   4  10      976.59     1020.81     20.44 o 
  -9   4  10      220.38      232.30      9.61 o 
  -8   4  10    10880.13    10789.93    120.57 o 
  -7   4  10       10.36       11.60      3.32 o 
  -6   4  10      224.29      240.81      7.51 o 
  -5   4  10       27.02       26.19      3.65 o 
  -4   4  10     3663.76     3403.91     37.13 o 
  -3   4  10      272.15      258.82      6.41 o 
  -2   4  10     2443.96     2430.73     24.75 o 
  -1   4  10       77.28       70.18      3.76 o 
   0   4  10     2309.18     2337.79     23.76 o 
   1   4  10      142.69      150.52      5.08 o 
   2   4  10     4491.66     4485.72     47.30 o 
   3   4  10      108.16      111.29      5.53 o 
   4   4  10     1879.96     1797.49     23.98 o 
   5   4  10      282.45      267.66      8.73 o 
   6   4  10      678.50      645.06     13.70 o 
   7   4  10       84.56      104.32      6.74 o 
   8   4  10      882.07      873.83     17.35 o 
   9   4  10      142.22      153.83      8.40 o 
 -12   5  10        4.81        7.74      5.75 o 
 -11   5  10        4.47        2.98      5.19 o 
 -10   5  10      134.46      132.95      8.18 o 
  -9   5  10        1.19       -4.42      3.65 o 
  -8   5  10      269.24      237.49      8.18 o 
  -7   5  10        3.57        4.53      3.32 o 
  -6   5  10       10.46       12.38      3.32 o 
  -5   5  10        3.00        0.44      3.09 o 
  -4   5  10     1010.58      885.98     14.37 o 
  -3   5  10       67.22       51.28      4.09 o 
  -2   5  10       17.58        5.08      2.43 o 
  -1   5  10       63.40       60.56      3.65 o 
   0   5  10      644.39      616.66     11.16 o 
   1   5  10        6.55        6.74      2.98 o 
   2   5  10       28.39       43.98      3.98 o 
   3   5  10       60.92       58.90      4.53 o 
   4   5  10       46.36       67.41      5.30 o 
   5   5  10        9.32       13.04      3.87 o 
   6   5  10      198.03      217.82      8.51 o 
   7   5  10       35.58       33.60      5.30 o 
   8   5  10        1.18       -0.77      4.53 o 
 -11   6  10       89.59       95.81      7.85 o 
 -10   6  10     1470.32     1551.93     26.63 o 
  -9   6  10        9.34       11.82      4.86 o 
  -8   6  10     1583.28     1551.05     22.10 o 
  -7   6  10        0.66       -2.87      3.20 o 
  -6   6  10      904.21     1036.50     16.36 o 
  -5   6  10       16.84       14.70      3.54 o 
  -4   6  10     9384.29     9626.01     92.83 o 
  -3   6  10        1.17        1.55      2.87 o 
  -2   6  10     5677.57     5958.08     59.79 o 
  -1   6  10       13.43       19.45      3.32 o 
   0   6  10     3001.87     2890.36     32.71 o 
   1   6  10      252.60      220.03      7.40 o 
   2   6  10      862.79      934.17     17.90 o 
   3   6  10      122.25      126.10      6.08 o 
   4   6  10      210.17      204.89      7.51 o 
   5   6  10      190.79      200.03      7.85 o 
   6   6  10       18.84       16.13      4.53 o 
   7   6  10       42.10       48.07      5.86 o 
   8   6  10      579.20      528.36     13.81 o 
 -11   7  10        0.90       -4.31      5.08 o 
 -10   7  10      874.14      893.72     19.45 o 
  -9   7  10       37.24       40.89      5.19 o 
  -8   7  10      415.79      407.90     10.72 o 
  -7   7  10        0.47        2.43      3.43 o 
  -6   7  10       71.26       86.31      5.30 o 
  -5   7  10        5.03        3.20      3.20 o 
  -4   7  10       69.81       74.71      4.86 o 
  -3   7  10        5.81        3.20      3.09 o 
  -2   7  10        0.20        2.87      2.87 o 
  -1   7  10       27.06       26.41      3.65 o 
   0   7  10       22.56       24.09      4.31 o 
   1   7  10       11.46       16.47      3.65 o 
   2   7  10     1267.51     1264.71     21.88 o 
   3   7  10       61.13       55.26      5.86 o 
   4   7  10      296.45      318.06     11.16 o 
   5   7  10       34.50       39.56      5.08 o 
   6   7  10       88.11       78.57      6.30 o 
   7   7  10        0.32        5.19      4.53 o 
   8   7  10       18.33       23.32      5.42 o 
 -11   8  10        4.53        7.07      5.30 o 
 -10   8  10      486.26      392.98     12.38 o 
  -9   8  10       39.74       42.33      6.08 o 
  -8   8  10      965.26      981.80     17.24 o 
  -7   8  10       17.04       17.68      3.98 o 
  -6   8  10     2589.03     2706.02     32.82 o 
  -5   8  10        7.17        1.77      3.32 o 
  -4   8  10      754.37      589.03     11.94 o 
  -3   8  10        0.65       -1.66      2.98 o 
  -2   8  10       18.27        9.06      3.32 o 
  -1   8  10       77.26       68.52      4.75 o 
   0   8  10     1560.68     1503.42     24.31 o 
   1   8  10        2.03       -1.44      3.65 o 
   2   8  10     1078.16     1108.89     25.31 o 
   3   8  10       81.79       99.46      6.96 o 
   4   8  10      770.42      718.67     16.91 o 
   5   8  10       75.63       87.53      7.63 o 
   6   8  10     1112.64     1109.22     19.34 o 
   7   8  10      117.77      128.53      7.74 o 
 -10   9  10      811.81      859.57     17.24 o 
  -9   9  10        0.27       -3.54      4.31 o 
  -8   9  10      447.01      444.37     11.71 o 
  -7   9  10       20.39       16.69      4.42 o 
  -6   9  10        4.78        1.22      3.54 o 
  -5   9  10       15.02       10.61      4.20 o 
  -4   9  10      208.16      196.16      7.51 o 
  -3   9  10      124.01      109.96      5.97 o 
  -2   9  10     1633.12     1706.43     23.10 o 
  -1   9  10        4.52       -1.22      3.32 o 
   0   9  10      898.32      916.48     18.12 o 
   1   9  10       42.34       44.54      5.42 o 
   2   9  10      761.23      727.29     16.13 o 
   3   9  10       33.48       31.39      6.63 o 
   4   9  10      903.04      860.79     19.01 o 
   5   9  10       14.77       19.78      6.08 o 
   6   9  10       63.22       40.23      8.62 o 
   7   9  10        7.84        5.64      5.19 o 
 -10  10  10      951.20     1018.71     38.90 o 
  -9  10  10        7.50        1.88      4.53 o 
  -8  10  10     2073.57     1879.71     27.08 o 
  -7  10  10        9.25        5.42      4.20 o 
  -6  10  10       88.00      109.63      6.52 o 
  -5  10  10        2.72       -1.11      3.87 o 
  -4  10  10     5554.92     5588.64     59.23 o 
  -3  10  10        2.34       -1.77      3.65 o 
  -2  10  10     2725.35     2878.97     34.37 o 
  -1  10  10       55.85       44.87      4.86 o 
   0  10  10        8.61        6.74      4.31 o 
   1  10  10       24.35       35.36      5.19 o 
   2  10  10     2296.94     2416.36     35.47 o 
   3  10  10       12.03       11.60      6.19 o 
   4  10  10     1179.81     1170.33     28.18 o 
   5  10  10      159.10      158.37     16.25 o 
   6  10  10        4.74       -2.54      7.07 o 
  -9  11  10        5.12       -1.22      4.64 o 
  -8  11  10      130.38      116.70      7.40 o 
  -7  11  10        5.45        0.22      4.31 o 
  -6  11  10      249.70      255.28      9.28 o 
  -5  11  10       25.47       26.52      4.86 o 
  -4  11  10      463.58      419.29     11.16 o 
  -3  11  10       19.34       11.94      4.20 o 
  -2  11  10       57.41       58.13      5.53 o 
  -1  11  10        0.76       -2.21      4.20 o 
   0  11  10       57.46       62.11      6.52 o 
   1  11  10       59.65       65.53      6.63 o 
   2  11  10       35.75       50.84      6.19 o 
   3  11  10        3.23       -5.08      8.07 o 
   4  11  10      271.69      281.70     20.22 o 
   5  11  10       47.37       47.19     12.27 o 
  -8  12  10     1172.45     1255.54     21.77 o 
  -7  12  10        0.54       -7.74      3.87 o 
  -6  12  10     2882.62     2950.14     37.35 o 
  -5  12  10        8.62        7.63      4.64 o 
  -4  12  10      853.51      850.29     16.36 o 
  -3  12  10       24.85       24.87      4.75 o 
  -2  12  10      446.71      451.00     11.82 o 
  -1  12  10       65.99       75.59      7.07 o 
   0  12  10     3826.22     3825.96     51.61 o 
   1  12  10        4.70        4.53      4.86 o 
   2  12  10      730.63      727.51     21.44 o 
   3  12  10      213.87      227.77     18.68 o 
   4  12  10      338.77      314.08     22.43 o 
  -7  13  10       33.32       36.80      5.64 o 
  -6  13  10       51.82       39.67      5.75 o 
  -5  13  10        1.00       -3.87      4.20 o 
  -4  13  10       30.45       28.18      5.42 o 
  -3  13  10      195.54      229.54      9.28 o 
  -2  13  10      465.90      479.85     12.60 o 
  -1  13  10        0.76        2.65      4.75 o 
   0  13  10       14.59        3.43      6.41 o 
   1  13  10       21.88       19.45      6.96 o 
   2  13  10       59.45       61.00      8.73 o 
   3  13  10       27.86       23.32     11.38 o 
  -5  14  10        5.23        2.54      4.64 o 
  -4  14  10      371.63      330.21     11.16 o 
  -3  14  10        3.03        5.75      4.86 o 
  -2  14  10      153.45      163.23      8.40 o 
  -1  14  10       31.98       49.73      8.40 o 
   0  14  10      150.93      140.35     11.71 o 
   1  14  10      123.56      134.27     11.16 o 
   2  14  10      451.02      476.75     25.86 o 
 -12   1  11      237.25      198.92     12.82 o 
 -11   1  11       35.23       28.62      7.07 o 
 -10   1  11     1554.54     1585.97     26.97 o 
  -9   1  11       24.00       23.98      4.97 o 
  -8   1  11     2751.14     2726.02     37.91 o 
  -7   1  11        0.92       -3.20      3.20 o 
  -6   1  11       22.54       25.31      3.76 o 
  -5   1  11       26.63       27.52      3.76 o 
  -4   1  11     3236.01     3408.55     37.02 o 
  -3   1  11        0.17       -2.54      2.65 o 
  -2   1  11     1225.57     1108.00     14.04 o 
  -1   1  11       50.94       51.17      3.43 o 
   0   1  11     3671.01     3590.68     34.26 o 
   1   1  11      196.70      208.65      6.74 o 
   2   1  11      874.28      891.51     14.48 o 
   3   1  11        1.01        0.77      3.09 o 
   4   1  11      387.35      363.37      9.84 o 
   5   1  11      162.83      168.53      7.40 o 
   6   1  11      141.07      167.65      7.74 o 
   7   1  11      112.44      122.12      7.18 o 
   8   1  11      803.58      750.94     16.13 o 
 -12   2  11      505.68      548.25     19.67 o 
 -11   2  11        6.65        4.31      5.19 o 
 -10   2  11      284.68      317.06     11.60 o 
  -9   2  11        0.02       -0.99      3.98 o 
  -8   2  11      191.25      171.74      8.40 o 
  -7   2  11        3.77       -5.53      3.76 o 
  -6   2  11      137.37      163.34      6.41 o 
  -5   2  11        1.61        0.11      2.98 o 
  -4   2  11     2879.68     2840.96     32.05 o 
  -3   2  11        4.44        1.66      2.43 o 
  -2   2  11        0.74        3.65      2.54 o 
  -1   2  11       47.45       51.39      3.54 o 
   0   2  11      435.21      528.03     11.49 o 
   1   2  11       43.44       41.66      3.76 o 
   2   2  11     1461.98     1546.63     20.89 o 
   3   2  11        4.69        6.08      3.32 o 
   4   2  11      224.41      259.93      8.51 o 
   5   2  11       50.16       55.92      5.30 o 
   6   2  11      188.62      174.83      9.39 o 
   7   2  11        0.06        4.97      4.31 o 
   8   2  11      808.57      704.85     15.69 o 
 -12   3  11      399.75      391.11     13.48 o 
 -11   3  11       36.44       40.45      6.30 o 
 -10   3  11      553.36      551.13     14.81 o 
  -9   3  11       66.96       63.32      6.41 o 
  -8   3  11    10587.75    11032.29    123.66 o 
  -7   3  11      120.15      110.95      7.07 o 
  -6   3  11     2392.12     2431.62     34.15 o 
  -5   3  11        4.04        0.00      3.54 o 
  -4   3  11     3890.83     3803.74     37.46 o 
  -3   3  11        0.11       -2.32      2.32 o 
  -2   3  11    13470.36    14425.92    120.35 o 
  -1   3  11      179.55      166.54      5.53 o 
   0   3  11     1969.38     1968.90     24.09 o 
   1   3  11       88.01       89.63      6.08 o 
   2   3  11     1301.44     1309.14     18.68 o 
   3   3  11      318.93      286.89      8.51 o 
   4   3  11     4896.77     5095.97     54.81 o 
   5   3  11      152.76      167.21      7.40 o 
   6   3  11       74.95       95.37      6.52 o 
   7   3  11      160.22      171.18      8.29 o 
   8   3  11      852.72      786.30     16.80 o 
 -12   4  11      163.86      116.04      8.73 o 
 -11   4  11        5.30        8.51      5.08 o 
 -10   4  11       23.17       23.98      5.64 o 
  -9   4  11        3.20       -3.20      4.20 o 
  -8   4  11       47.11       30.72      5.30 o 
  -7   4  11       16.98       10.50      4.64 o 
  -6   4  11     1736.02     1836.06     28.07 o 
  -5   4  11       13.65       12.49      3.32 o 
  -4   4  11     3499.27     3554.21     45.09 o 
  -3   4  11        2.48        5.08      2.76 o 
  -2   4  11      915.77      935.60     12.93 o 
  -1   4  11        0.83       -4.09      2.43 o 
   0   4  11      666.47      659.54     11.94 o 
   1   4  11       87.71       76.47      5.86 o 
   2   4  11      738.46      709.93     15.36 o 
   3   4  11        0.01       -0.77      3.20 o 
   4   4  11       38.26       38.90      4.75 o 
   5   4  11       12.18       18.46      5.30 o 
   6   4  11       21.45       29.95      4.86 o 
   7   4  11        0.35       -2.10      4.09 o 
   8   4  11      531.56      506.59     13.59 o 
 -11   5  11       57.19       71.17      7.51 o 
 -10   5  11     2949.82     3142.44     43.98 o 
  -9   5  11        5.98        0.88      4.31 o 
  -8   5  11       15.91       15.14      4.75 o 
  -7   5  11        3.79        2.98      4.09 o 
  -6   5  11     2472.28     2708.78     32.38 o 
  -5   5  11       21.40       23.43      3.87 o 
  -4   5  11     3181.53     3158.68     35.92 o 
  -3   5  11       35.76       34.04      3.98 o 
  -2   5  11       25.20       23.65      3.54 o 
  -1   5  11      136.30      132.51      4.97 o 
   0   5  11     5810.90     5844.92     59.57 o 
   1   5  11        5.61        3.09      3.98 o 
   2   5  11     2258.45     2294.69     33.26 o 
   3   5  11      247.69      254.40      9.95 o 
   4   5  11      105.49      107.42      6.19 o 
   5   5  11      100.81      100.68      6.41 o 
   6   5  11     1554.69     1525.74     23.43 o 
   7   5  11       43.15       48.07      5.97 o 
   8   5  11      614.39      616.77     17.46 o 
 -11   6  11        3.61        5.97      5.19 o 
 -10   6  11      178.31      186.99      9.73 o 
  -9   6  11        1.42        8.73      4.86 o 
  -8   6  11      141.77      120.68      7.96 o 
  -7   6  11       24.45       28.40      4.20 o 
  -6   6  11      248.42      249.87      8.29 o 
  -5   6  11        5.33        2.21      3.20 o 
  -4   6  11      490.91      499.08     10.72 o 
  -3   6  11       82.64       85.87      5.08 o 
  -2   6  11      157.31      142.23      5.86 o 
  -1   6  11        7.04       10.61      3.32 o 
   0   6  11     1458.23     1398.98     19.67 o 
   1   6  11       30.39       31.39      5.08 o 
   2   6  11      724.26      689.71     15.36 o 
   3   6  11       12.45       13.92      4.75 o 
   4   6  11      526.35      460.29     13.37 o 
   5   6  11       13.09       14.15      4.42 o 
   6   6  11      184.00      183.34      8.51 o 
   7   6  11       24.96       22.32      5.30 o 
 -11   7  11       20.39       14.48      5.53 o 
 -10   7  11       83.65       85.32      7.63 o 
  -9   7  11        0.17        3.09      4.86 o 
  -8   7  11     3993.60     3764.95     43.43 o 
  -7   7  11       21.98       21.11      4.20 o 
  -6   7  11       50.31       48.74      4.75 o 
  -5   7  11       35.42       39.23      4.42 o 
  -4   7  11      152.58      148.75      6.52 o 
  -3   7  11        1.16       -0.22      3.09 o 
  -2   7  11     1448.55     1308.58     18.79 o 
  -1   7  11       57.60       60.78      4.64 o 
   0   7  11       13.60       28.07      4.75 o 
   1   7  11      104.40      105.43      6.74 o 
   2   7  11      435.55      453.55     12.60 o 
   3   7  11        9.45        6.96      4.53 o 
   4   7  11     3285.44     3115.47     43.98 o 
   5   7  11       57.50       68.96      7.40 o 
   6   7  11       16.38       20.22      4.86 o 
   7   7  11      112.89      121.12      7.74 o 
 -10   8  11       52.69       43.87      6.63 o 
  -9   8  11       12.13        3.43      4.64 o 
  -8   8  11      126.17      124.22      7.07 o 
  -7   8  11        7.05       13.70      4.20 o 
  -6   8  11      453.55      451.22     11.16 o 
  -5   8  11       10.88       12.38      4.09 o 
  -4   8  11      662.91      613.24     12.60 o 
  -3   8  11        3.37        3.32      3.32 o 
  -2   8  11       49.40       52.05      4.64 o 
  -1   8  11        0.42       -2.54      3.65 o 
   0   8  11     1008.13      963.56     18.79 o 
   1   8  11        4.52        3.09      4.09 o 
   2   8  11        6.29       18.35      5.86 o 
   3   8  11       51.17       54.26      6.41 o 
   4   8  11        5.60       13.81      5.42 o 
   5   8  11       24.99       28.07      6.63 o 
   6   8  11       40.46       34.59      6.74 o 
 -10   9  11      565.75      523.28     18.90 o 
  -9   9  11       79.70       89.07      6.74 o 
  -8   9  11     1199.96     1202.49     20.22 o 
  -7   9  11        2.32       -1.44      3.87 o 
  -6   9  11      703.80      726.07     14.59 o 
  -5   9  11        5.71        6.52      3.87 o 
  -4   9  11     4537.76     4484.50     49.29 o 
  -3   9  11        4.12       -1.33      3.54 o 
  -2   9  11     1831.20     1910.22     25.42 o 
  -1   9  11       47.37       50.84      5.86 o 
   0   9  11      961.61      901.56     18.46 o 
   1   9  11       63.49       63.32      6.19 o 
   2   9  11      765.95      836.03     22.66 o 
   3   9  11       12.55       25.53      7.07 o 
   4   9  11      927.39      994.62     25.97 o 
   5   9  11      301.20      328.11     13.04 o 
   6   9  11      555.98      530.79     20.22 o 
  -9  10  11        0.84        0.00      4.42 o 
  -8  10  11      264.14      254.29      9.73 o 
  -7  10  11       32.99       41.00      5.42 o 
  -6  10  11       95.11       81.67      6.30 o 
  -5  10  11        2.84       -3.09      3.87 o 
  -4  10  11       12.92       18.79      4.64 o 
  -3  10  11      136.59      145.99      7.18 o 
  -2  10  11      270.69      272.86      9.17 o 
  -1  10  11        1.61       -2.43      4.09 o 
   0  10  11       26.58       36.69      5.64 o 
   1  10  11        0.22        2.98      4.53 o 
   2  10  11      531.47      512.67     17.90 o 
   3  10  11       56.46       72.94      8.73 o 
   4  10  11       27.11       29.95      7.85 o 
   5  10  11        0.78        1.77      8.73 o 
  -8  11  11      678.93      682.31     15.36 o 
  -7  11  11       47.35       35.59      5.53 o 
  -6  11  11     1636.38     1618.57     25.20 o 
  -5  11  11        2.99        0.22      4.09 o 
  -4  11  11     1634.50     1675.71     24.64 o 
  -3  11  11       76.55       93.05      6.41 o 
  -2  11  11      159.37      163.45      7.74 o 
  -1  11  11       58.66       49.95      6.30 o 
   0  11  11     1772.91     1943.04     34.15 o 
   1  11  11       41.41       44.09      6.30 o 
   2  11  11     1244.60     1217.74     29.51 o 
   3  11  11      165.12      177.04     12.27 o 
   4  11  11      799.54      797.46     34.04 o 
  -7  12  11        0.93       -1.11      4.42 o 
  -6  12  11      519.62      544.06     13.70 o 
  -5  12  11      132.90      169.86      9.39 o 
  -4  12  11      155.83      159.69      8.07 o 
  -3  12  11        4.80        2.76      4.53 o 
  -2  12  11      102.42      110.73      8.07 o 
  -1  12  11        0.99       -0.99      4.97 o 
   0  12  11       29.30       29.62      6.08 o 
   1  12  11      279.81      308.11     12.27 o 
   2  12  11      712.34      692.81     31.72 o 
   3  12  11        0.04       -4.64      8.73 o 
  -6  13  11      658.88      783.54     32.60 o 
  -5  13  11        1.60        5.30      4.97 o 
  -4  13  11      410.02      384.14     11.82 o 
  -3  13  11        6.39        6.19      4.75 o 
  -2  13  11     2374.17     2409.62     38.02 o 
  -1  13  11       85.46      104.10      8.51 o 
   0  13  11       81.63       76.59      9.28 o 
   1  13  11        3.87       13.04      6.74 o 
  -3  14  11       22.63       19.23      6.96 o 
  -2  14  11      109.65      139.25      9.28 o 
  -1  14  11        1.18        9.06      9.61 o 
 -12   0  12      611.51      575.99     28.73 o 
 -11   0  12       16.23        9.28      9.06 o 
 -10   0  12       23.65       16.02     10.28 o 
  -9   0  12       20.48       14.37      8.62 o 
  -8   0  12     6589.24     6873.90     99.13 o 
  -7   0  12      117.69      118.25      8.84 o 
  -6   0  12     6375.58     6721.95     95.93 o 
  -5   0  12       78.15       82.66      7.51 o 
  -4   0  12     4105.45     4256.74     63.99 o 
  -3   0  12      211.16      202.13     10.17 o 
  -2   0  12     9834.22     9811.23    133.06 o 
  -1   0  12       75.47       80.67      7.07 o 
   0   0  12     1229.89     1194.53     24.31 o 
   1   0  12       41.67       47.41      5.97 o 
   2   0  12        6.55        3.87      4.53 o 
   3   0  12       18.21       12.16      5.30 o 
   4   0  12     6462.24     6444.12     95.48 o 
   5   0  12       33.24       27.96      6.96 o 
   6   0  12      204.47      189.42     11.94 o 
   7   0  12      234.34      263.79     14.15 o 
 -12   1  12       83.97      113.39     10.72 o 
 -11   1  12        0.50       -9.95      4.97 o 
 -10   1  12      221.45      224.89     10.39 o 
  -9   1  12       48.47       37.02      5.64 o 
  -8   1  12     1365.89     1474.46     25.20 o 
  -7   1  12        0.45       -3.43      3.54 o 
  -6   1  12      661.42      693.14     13.15 o 
  -5   1  12       89.79       97.47      5.53 o 
  -4   1  12       59.65       42.22      4.42 o 
  -3   1  12        0.00       -2.21      3.09 o 
  -2   1  12     2913.39     2872.89     32.60 o 
  -1   1  12       25.21       24.98      3.20 o 
   0   1  12     4116.30     4474.23     55.15 o 
   1   1  12        0.64        0.00      2.87 o 
   2   1  12       82.97       93.60      5.53 o 
   3   1  12      102.84       96.81      5.86 o 
   4   1  12      156.10      153.39      7.29 o 
   5   1  12        8.83        0.55      3.98 o 
   6   1  12      195.99      209.42      8.84 o 
   7   1  12       10.42        9.28      4.86 o 
 -11   2  12      106.77      101.34      8.07 o 
 -10   2  12     4149.17     4263.48     56.25 o 
  -9   2  12       12.59       20.56      5.19 o 
  -8   2  12     1091.42      960.80     19.45 o 
  -7   2  12        0.44       -1.88      4.31 o 
  -6   2  12       26.79       21.22      4.75 o 
  -5   2  12       50.78       55.15      4.64 o 
  -4   2  12     4928.91     5156.20     53.27 o 
  -3   2  12      118.87      112.39      5.64 o 
  -2   2  12      651.61      663.08     10.72 o 
  -1   2  12       83.79       79.13      4.97 o 
   0   2  12     1973.66     1940.28     28.73 o 
   1   2  12      106.72      107.09      6.63 o 
   2   2  12     3161.83     3100.33     36.03 o 
   3   2  12      305.63      310.54      9.28 o 
   4   2  12      123.34      129.74      6.85 o 
   5   2  12       30.26       39.01      5.97 o 
   6   2  12      248.40      264.35      9.73 o 
   7   2  12      161.16      149.08      8.18 o 
 -11   3  12        4.81        5.86      5.19 o 
 -10   3  12      222.11      227.99     10.50 o 
  -9   3  12       56.06       66.75      6.74 o 
  -8   3  12      158.65      143.89      8.51 o 
  -7   3  12       15.65       22.99      5.53 o 
  -6   3  12     1609.71     1554.47     25.42 o 
  -5   3  12      117.81      126.43      7.29 o 
  -4   3  12      145.62      166.65      6.63 o 
  -3   3  12       55.25       54.59      3.98 o 
  -2   3  12      747.28      711.15     11.38 o 
  -1   3  12       45.26       42.22      4.31 o 
   0   3  12     2800.90     2683.92     36.58 o 
   1   3  12        0.82       -3.87      3.87 o 
   2   3  12      938.24      882.22     17.90 o 
   3   3  12        1.97        0.88      3.43 o 
   4   3  12      119.95      130.85      6.85 o 
   5   3  12        1.06        2.54      3.76 o 
   6   3  12      133.39      124.33      7.51 o 
   7   3  12        2.68       11.60      4.75 o 
 -11   4  12        7.92        7.40      5.53 o 
 -10   4  12      529.26      569.47     15.69 o 
  -9   4  12        8.64        3.98      4.86 o 
  -8   4  12     2364.69     2538.92     37.24 o 
  -7   4  12       52.82       61.00      6.41 o 
  -6   4  12     7141.80     6997.57     82.11 o 
  -5   4  12       13.80       16.69      4.42 o 
  -4   4  12     1011.80     1081.26     16.80 o 
  -3   4  12        0.22       -1.33      2.76 o 
  -2   4  12     3798.27     3644.16     35.59 o 
  -1   4  12      286.02      272.08      8.29 o 
   0   4  12     1020.71      988.65     18.46 o 
   1   4  12      249.14      237.49      9.28 o 
   2   4  12      381.33      371.99     11.60 o 
   3   4  12       61.70       65.20      6.52 o 
   4   4  12     2113.77     2001.50     27.08 o 
   5   4  12      243.59      263.35      9.17 o 
   6   4  12      168.52      149.86      7.85 o 
   7   4  12       50.71       56.80      6.30 o 
 -11   5  12        5.43       17.35      5.86 o 
 -10   5  12        0.71        1.99      5.19 o 
  -9   5  12        0.27       -0.22      4.97 o 
  -8   5  12        2.01        9.06      4.86 o 
  -7   5  12       51.60       55.15      6.30 o 
  -6   5  12      492.85      429.34     12.60 o 
  -5   5  12       17.83       17.46      3.98 o 
  -4   5  12      352.04      316.07      8.95 o 
  -3   5  12        3.33        3.09      3.20 o 
  -2   5  12      483.93      400.17      9.50 o 
  -1   5  12       48.17       44.43      4.42 o 
   0   5  12       49.62       39.67      4.42 o 
   1   5  12       20.84       22.66      4.97 o 
   2   5  12      246.85      241.14      9.73 o 
   3   5  12       13.73       17.24      5.08 o 
   4   5  12      132.22      142.56      8.73 o 
   5   5  12        0.01        3.09      4.31 o 
   6   5  12        0.16        2.87      4.53 o 
   7   5  12        5.91       11.16      4.86 o 
 -10   6  12      995.47      922.01     20.22 o 
  -9   6  12       28.39       36.91      6.08 o 
  -8   6  12     1706.74     1647.86     27.74 o 
  -7   6  12        0.10        1.88      4.42 o 
  -6   6  12      376.70      395.86     10.39 o 
  -5   6  12        0.05        0.99      3.54 o 
  -4   6  12      822.28      851.94     14.81 o 
  -3   6  12       42.85       49.29      4.64 o 
  -2   6  12     3257.34     3247.09     36.69 o 
  -1   6  12        7.44        2.65      4.09 o 
   0   6  12     5479.51     5705.34     68.85 o 
   1   6  12       12.53       15.58      4.86 o 
   2   6  12     1959.24     1919.17     30.17 o 
   3   6  12       74.70       58.79      6.52 o 
   4   6  12     1383.91     1377.54     25.42 o 
   5   6  12       63.28       64.21      7.40 o 
   6   6  12      193.44      246.22     11.82 o 
 -10   7  12       67.96       63.66      7.18 o 
  -9   7  12        2.44        0.00      4.75 o 
  -8   7  12      543.25      542.51     14.81 o 
  -7   7  12        9.61       11.27      4.53 o 
  -6   7  12      610.88      610.80     13.04 o 
  -5   7  12        5.27        5.86      3.76 o 
  -4   7  12      119.61      121.34      6.19 o 
  -3   7  12        5.15        2.54      3.43 o 
  -2   7  12        7.10        6.96      3.54 o 
  -1   7  12        0.13       -1.33      3.98 o 
   0   7  12       17.55       16.36      4.64 o 
   1   7  12        4.87       12.16      5.75 o 
   2   7  12       23.83       20.89      5.42 o 
   3   7  12       48.63       54.37      6.74 o 
   4   7  12      743.64      760.22     18.12 o 
   5   7  12      102.51      111.07      8.73 o 
   6   7  12       60.74       83.33      8.29 o 
 -10   8  12      727.38      706.73     22.10 o 
  -9   8  12        0.61        3.54      4.97 o 
  -8   8  12      320.33      273.85     11.38 o 
  -7   8  12       23.76       36.47      5.30 o 
  -6   8  12     1086.87     1042.91     17.90 o 
  -5   8  12       12.94       12.60      4.09 o 
  -4   8  12     2244.55     2308.84     29.51 o 
  -3   8  12       12.49        8.29      3.87 o 
  -2   8  12      967.54      882.22     15.36 o 
  -1   8  12       77.52       80.23      6.74 o 
   0   8  12       13.83       16.69      4.75 o 
   1   8  12        7.16        5.97      5.75 o 
   2   8  12      898.50      898.80     23.87 o 
   3   8  12       58.62       48.07      7.96 o 
   4   8  12      309.96      310.43     12.27 o 
   5   8  12       37.64       42.33      7.18 o 
  -9   9  12        1.55       -6.96      4.86 o 
  -8   9  12      436.77      441.06     12.16 o 
  -7   9  12        0.96       -0.33      4.09 o 
  -6   9  12      173.49      158.03      7.74 o 
  -5   9  12        0.09       -2.65      3.76 o 
  -4   9  12       16.69        9.61      4.31 o 
  -3   9  12       44.12       52.60      5.30 o 
  -2   9  12       43.51       54.26      6.30 o 
  -1   9  12        7.10        8.62      5.08 o 
   0   9  12      647.17      661.42     16.13 o 
   1   9  12        1.20        0.33      5.86 o 
   2   9  12      719.52      724.96     21.55 o 
   3   9  12       63.39       71.83      8.84 o 
   4   9  12      220.13      232.30     13.59 o 
   5   9  12       23.57       24.42      7.63 o 
  -8  10  12     1325.24     1301.29     21.99 o 
  -7  10  12        1.05       -7.96      3.98 o 
  -6  10  12     1440.37     1367.16     22.10 o 
  -5  10  12       30.70       31.16      5.19 o 
  -4  10  12      134.63      140.46      7.40 o 
  -3  10  12       35.83       36.69      5.19 o 
  -2  10  12     3884.17     3945.09     53.16 o 
  -1  10  12       28.14       21.99      5.64 o 
   0  10  12     1280.04     1303.50     24.31 o 
   1  10  12      174.06      170.74     11.49 o 
   2  10  12        9.08       18.46      6.96 o 
   3  10  12       75.70       90.29      9.84 o 
   4  10  12     1317.93     1359.64     32.60 o 
  -7  11  12        5.73        3.98      4.53 o 
  -6  11  12      199.13      163.12      8.40 o 
  -5  11  12       80.08       80.01      6.63 o 
  -4  11  12       83.17       87.86      6.63 o 
  -3  11  12       28.64       26.97      5.19 o 
  -2  11  12      139.92      134.16      8.84 o 
  -1  11  12       16.15       19.56      5.86 o 
   0  11  12        0.52       -4.64      4.64 o 
   1  11  12       14.72       25.75      7.07 o 
   2  11  12       87.34       73.05      9.17 o 
   3  11  12        2.61       -4.20      6.19 o 
  -6  12  12     1406.36     1463.30     24.09 o 
  -5  12  12        3.89        0.66      4.64 o 
  -4  12  12     2980.48     2992.14     38.02 o 
  -3  12  12        7.52        5.30      4.86 o 
  -2  12  12      278.46      306.78     12.38 o 
  -1  12  12      150.86      163.67      9.73 o 
   0  12  12      562.55      578.42     16.36 o 
   1  12  12       11.79        8.62      6.74 o 
  -3  13  12       10.85        4.64      5.53 o 
  -2  13  12      196.82      209.09     10.83 o 
  -1  13  12       89.08      103.88      8.62 o 
 -11   1  13       11.76        7.85      6.30 o 
 -10   1  13      659.07      648.38     21.22 o 
  -9   1  13       10.07        3.32      4.97 o 
  -8   1  13     1770.40     1833.19     29.73 o 
  -7   1  13       36.86       47.41      6.19 o 
  -6   1  13     1585.27     1551.27     21.99 o 
  -5   1  13       25.54       23.87      4.31 o 
  -4   1  13       15.16       25.53      4.20 o 
  -3   1  13       45.93       41.22      4.53 o 
  -2   1  13     2420.22     2547.10     30.28 o 
  -1   1  13        4.14       -1.11      5.64 o 
   0   1  13      952.02      928.20     18.01 o 
   1   1  13      107.39      106.20      6.96 o 
   2   1  13     1579.16     1599.90     22.54 o 
   3   1  13      120.22      115.49      6.52 o 
   4   1  13      568.65      555.99     12.93 o 
   5   1  13       21.83       22.10      4.86 o 
   6   1  13       77.66       86.42      6.74 o 
 -11   2  13        5.69        0.66      5.97 o 
 -10   2  13      666.32      765.74     18.46 o 
  -9   2  13        3.94        2.98      4.86 o 
  -8   2  13       29.70       39.23      7.51 o 
  -7   2  13        0.05       -5.75      4.31 o 
  -6   2  13      592.19      568.15     14.59 o 
  -5   2  13        0.01       -5.64      3.32 o 
  -4   2  13      669.83      716.57     13.37 o 
  -3   2  13       60.94       57.69      4.97 o 
  -2   2  13     1672.42     1716.27     22.77 o 
  -1   2  13        2.32        2.21      3.98 o 
   0   2  13      103.66      114.93      7.18 o 
   1   2  13        0.23       -0.66      4.09 o 
   2   2  13       15.35       12.82      4.97 o 
   3   2  13        0.01        0.44      4.64 o 
   4   2  13      466.55      400.39     11.05 o 
   5   2  13        5.03        3.76      4.31 o 
   6   2  13      182.08      159.47      8.40 o 
 -11   3  13        0.30        1.66      5.19 o 
 -10   3  13      442.34      432.99     14.04 o 
  -9   3  13        8.26        8.84      5.42 o 
  -8   3  13      469.80      431.33     13.37 o 
  -7   3  13        3.07       -3.09      4.42 o 
  -6   3  13     8785.52     9134.89    104.55 o 
  -5   3  13        4.29        2.76      4.42 o 
  -4   3  13      526.05      470.45     12.82 o 
  -3   3  13        7.75        7.40      3.76 o 
  -2   3  13     3524.41     3411.31     34.15 o 
  -1   3  13       91.17       87.75      5.64 o 
   0   3  13     5529.30     5700.15     69.07 o 
   1   3  13      126.79      126.21      7.63 o 
   2   3  13      392.47      344.25     11.60 o 
   3   3  13      119.45      134.60      8.40 o 
   4   3  13      984.42     1016.17     21.33 o 
   5   3  13       26.89       18.90      4.97 o 
   6   3  13     1555.39     1466.40     23.76 o 
 -10   4  13      275.13      299.82     12.27 o 
  -9   4  13        0.63       -1.66      4.75 o 
  -8   4  13       51.20       47.30      6.52 o 
  -7   4  13       10.13       15.03      5.30 o 
  -6   4  13      922.94      872.06     18.57 o 
  -5   4  13        2.49       -4.42      4.20 o 
  -4   4  13     1655.46     1681.45     26.85 o 
  -3   4  13        0.24       -4.53      3.43 o 
  -2   4  13     1132.04     1128.23     17.57 o 
  -1   4  13        3.71        1.33      3.65 o 
   0   4  13       46.00       63.77      6.19 o 
   1   4  13        0.57        1.99      4.31 o 
   2   4  13      402.90      389.34     12.38 o 
   3   4  13        2.89        4.20      4.64 o 
   4   4  13      381.05      381.49     13.04 o 
   5   4  13        5.14        4.09      5.53 o 
   6   4  13       94.16       98.02      7.18 o 
 -10   5  13     3407.41     3498.95     42.66 o 
  -9   5  13       11.57       22.21      5.64 o 
  -8   5  13     2404.81     2522.46     38.02 o 
  -7   5  13        0.00       -1.44      4.42 o 
  -6   5  13      225.02      216.61      9.73 o 
  -5   5  13        4.69        2.43      4.64 o 
  -4   5  13     2196.80     2245.51     28.62 o 
  -3   5  13       51.23       53.05      4.86 o 
  -2   5  13     2325.12     2312.04     33.71 o 
  -1   5  13      216.67      220.80      9.06 o 
   0   5  13       12.87       19.67      4.97 o 
   1   5  13       79.37       86.64      7.07 o 
   2   5  13     4056.27     3916.03     52.16 o 
   3   5  13       63.76       63.88      7.18 o 
   4   5  13      363.55      354.97     12.82 o 
   5   5  13      199.41      203.34     10.61 o 
   6   5  13       25.33       20.00      6.63 o 
 -10   6  13      868.78      851.83     19.89 o 
  -9   6  13        8.51       17.79      5.64 o 
  -8   6  13      621.53      599.97     16.02 o 
  -7   6  13        1.03        6.63      4.97 o 
  -6   6  13        2.81        4.53      4.86 o 
  -5   6  13        5.94        9.50      3.98 o 
  -4   6  13       21.86       19.56      4.20 o 
  -3   6  13        0.80       -1.11      3.32 o 
  -2   6  13      469.25      436.08     12.38 o 
  -1   6  13       37.17       47.63      5.53 o 
   0   6  13       75.06       61.00      7.63 o 
   1   6  13        0.39        1.77      4.64 o 
   2   6  13      147.11      130.96     10.72 o 
   3   6  13       17.92       16.69      5.53 o 
   4   6  13      349.45      340.71     12.82 o 
   5   6  13        5.26        7.18      5.64 o 
  -9   7  13        7.37        8.40      5.30 o 
  -8   7  13      375.06      376.85     12.93 o 
  -7   7  13        6.37       12.82      5.08 o 
  -6   7  13     4182.59     3899.23     51.50 o 
  -5   7  13        0.77        4.64      3.98 o 
  -4   7  13       20.31       14.59      4.31 o 
  -3   7  13       25.67       31.39      4.53 o 
  -2   7  13      785.56      754.58     17.02 o 
  -1   7  13        6.53       10.06      4.75 o 
   0   7  13      889.04      825.09     22.21 o 
   1   7  13       36.23       46.42     11.49 o 
   2   7  13       84.83       80.12      8.73 o 
   3   7  13      152.03      168.64      9.61 o 
   4   7  13      350.09      357.40     13.04 o 
   5   7  13       13.78       13.04      6.41 o 
  -9   8  13        1.26        4.09      5.19 o 
  -8   8  13      237.37      192.73     10.06 o 
  -7   8  13        1.02       -1.22      5.19 o 
  -6   8  13       21.52       10.61      4.75 o 
  -5   8  13       47.34       55.37      5.64 o 
  -4   8  13        0.40       -0.66      3.76 o 
  -3   8  13        3.53       -3.43      3.65 o 
  -2   8  13      810.64      727.73     17.13 o 
  -1   8  13        8.97        4.86      4.97 o 
   0   8  13        0.19       -2.65      5.30 o 
   1   8  13        4.38        4.53      6.08 o 
   2   8  13      610.17      597.32     19.67 o 
   3   8  13       17.46       17.68      6.85 o 
   4   8  13       42.09       46.53      8.29 o 
  -8   9  13      626.50      553.67     15.80 o 
  -7   9  13       15.38       11.71      4.75 o 
  -6   9  13      995.48      939.91     17.57 o 
  -5   9  13       74.47       75.81      6.30 o 
  -4   9  13      728.03      752.92     15.25 o 
  -3   9  13        2.21       -0.22      4.20 o 
  -2   9  13     2334.82     2162.85     34.15 o 
  -1   9  13        1.02       -2.65      4.53 o 
   0   9  13      743.90      791.16     22.66 o 
   1   9  13      160.54      158.03     11.38 o 
   2   9  13      461.04      451.78     17.46 o 
   3   9  13        0.95       -6.96      5.86 o 
   4   9  13      445.91      472.22     26.19 o 
  -7  10  13       26.00       33.37      5.64 o 
  -6  10  13       56.85       53.93      6.08 o 
  -5  10  13        3.01        2.65      4.64 o 
  -4  10  13       34.33       41.55      5.64 o 
  -3  10  13        0.49       -0.77      4.86 o 
  -2  10  13        4.33        2.21      5.08 o 
  -1  10  13       71.00       80.90      7.63 o 
   0  10  13      407.16      393.76     16.69 o 
   1  10  13        7.33       -2.43      6.19 o 
   2  10  13        1.74        9.17      6.52 o 
   3  10  13       12.97       -3.87      6.63 o 
  -6  11  13      771.95      755.36     16.47 o 
  -5  11  13       46.12       38.24      5.75 o 
  -4  11  13     1727.45     1732.18     26.08 o 
  -3  11  13       39.02       31.83      6.63 o 
  -2  11  13      832.85      849.40     20.11 o 
  -1  11  13      161.59      167.76      9.95 o 
   0  11  13      142.91      158.14      9.61 o 
   1  11  13       16.38       11.16      6.85 o 
  -4  12  13      364.66      421.83     17.90 o 
  -3  12  13      130.22      151.18      9.95 o 
  -2  12  13      238.51      271.97     12.27 o 
  -1  12  13        1.24        0.77      5.53 o 
 -10   0  14      309.58      286.34     21.00 o 
  -9   0  14        7.13        2.10      9.17 o 
  -8   0  14       47.80       43.21     11.38 o 
  -7   0  14        0.17       -1.99      5.86 o 
  -6   0  14     8105.38     8443.30    119.46 o 
  -5   0  14        4.88        3.20      5.64 o 
  -4   0  14     1328.90     1314.77     28.18 o 
  -3   0  14      150.13      172.40     10.28 o 
  -2   0  14      258.78      293.96     19.56 o 
  -1   0  14       14.41       17.35      9.28 o 
   0   0  14     4739.85     4640.22    102.33 o 
   1   0  14       76.81       76.03     12.82 o 
   2   0  14       71.88       55.92     12.05 o 
   3   0  14      114.56      140.79     10.17 o 
   4   0  14       11.56       17.68      7.07 o 
   5   0  14        1.13       10.17      6.52 o 
 -10   1  14      183.85      244.90     13.92 o 
  -9   1  14        2.24        0.88      5.08 o 
  -8   1  14       52.79       53.05      6.74 o 
  -7   1  14       17.72       25.42      5.64 o 
  -6   1  14      499.37      528.36     12.49 o 
  -5   1  14        0.07       -2.65      3.87 o 
  -4   1  14     1286.50     1316.76     19.89 o 
  -3   1  14       32.13       27.85      4.64 o 
  -2   1  14      338.60      338.17     11.38 o 
  -1   1  14        7.25        7.74      6.41 o 
   0   1  14      160.45      167.98     10.94 o 
   1   1  14        2.01       -4.20      5.86 o 
   2   1  14      973.53      983.79     20.22 o 
   3   1  14        1.28       -0.33      4.97 o 
   4   1  14       35.12       29.62      5.30 o 
   5   1  14        1.43        2.10      4.64 o 
 -10   2  14      498.66      511.45     15.58 o 
  -9   2  14       44.99       46.97      6.63 o 
  -8   2  14     4069.76     4136.39     55.04 o 
  -7   2  14        0.09       -4.20      4.53 o 
  -6   2  14     1357.98     1239.40     22.99 o 
  -5   2  14        7.45        2.54      4.53 o 
  -4   2  14       92.38       96.37      6.08 o 
  -3   2  14      103.33      102.33      6.19 o 
  -2   2  14     3264.93     3340.70     54.70 o 
  -1   2  14       38.10       23.87      7.40 o 
   0   2  14      276.34      270.98     13.37 o 
   1   2  14      102.56      117.03      7.96 o 
   2   2  14     1749.77     1764.23     29.29 o 
   3   2  14      107.49      110.29      8.29 o 
   4   2  14      745.23      750.16     18.46 o 
   5   2  14      102.68      113.28      7.51 o 
 -10   3  14      475.11      498.52     15.47 o 
  -9   3  14        0.02        1.77      5.30 o 
  -8   3  14       68.74       76.59      7.63 o 
  -7   3  14        2.40        1.33      4.64 o 
  -6   3  14        0.96        0.66      4.97 o 
  -5   3  14        1.77        3.20      4.64 o 
  -4   3  14      708.91      726.84     16.58 o 
  -3   3  14       21.42       13.70      4.31 o 
  -2   3  14      145.23      152.73      8.29 o 
  -1   3  14      126.86      129.30     10.17 o 
   0   3  14       29.37       28.29      5.64 o 
   1   3  14       19.35       23.43      5.64 o 
   2   3  14      772.74      788.62     18.12 o 
   3   3  14        0.02       -3.43      4.86 o 
   4   3  14      262.87      255.17     11.60 o 
   5   3  14        6.68        0.00      5.53 o 
 -10   4  14      739.37      634.45     17.46 o 
  -9   4  14        0.06        2.98      5.30 o 
  -8   4  14      284.86      356.63     12.93 o 
  -7   4  14       15.94       12.16      5.30 o 
  -6   4  14     2684.36     2812.55     40.45 o 
  -5   4  14        0.06        3.43      4.64 o 
  -4   4  14     2123.68     2163.95     32.71 o 
  -3   4  14       10.55       -0.77      4.42 o 
  -2   4  14     2034.57     2097.98     39.12 o 
  -1   4  14       74.52       97.25      7.29 o 
   0   4  14     2034.55     1974.65     30.94 o 
   1   4  14      192.38      197.93      9.73 o 
   2   4  14      550.35      623.96     16.13 o 
   3   4  14       88.14      102.22      8.18 o 
   4   4  14      190.37      187.43     12.93 o 
   5   4  14      141.99      147.31      9.95 o 
  -9   5  14        6.14       12.82      5.75 o 
  -8   5  14        8.14       10.06      5.42 o 
  -7   5  14        0.18       -4.31      4.86 o 
  -6   5  14      102.70       85.87      7.74 o 
  -5   5  14        4.64       -1.55      4.86 o 
  -4   5  14      105.67       78.57      6.96 o 
  -3   5  14        2.66        4.20      4.75 o 
  -2   5  14      578.33      577.32     15.03 o 
  -1   5  14        4.59        0.22      5.42 o 
   0   5  14      518.45      504.16     14.15 o 
   1   5  14        1.04       11.16      5.42 o 
   2   5  14       20.10       27.96      6.08 o 
   3   5  14       45.19       41.66      6.85 o 
   4   5  14       64.60       64.32      7.51 o 
   5   5  14       16.17       27.74      6.74 o 
  -9   6  14       18.05       17.68      5.64 o 
  -8   6  14      791.79      706.40     17.68 o 
  -7   6  14       12.58       13.59      5.64 o 
  -6   6  14     1935.67     1876.62     30.39 o 
  -5   6  14        6.32        7.40      5.19 o 
  -4   6  14       98.52      102.89      7.40 o 
  -3   6  14      103.71       97.03      7.40 o 
  -2   6  14      111.52      111.73      7.74 o 
  -1   6  14        7.37        2.10      5.64 o 
   0   6  14      914.77      817.80     22.54 o 
   1   6  14       66.32       57.47      8.29 o 
   2   6  14     1422.41     1444.18     26.41 o 
   3   6  14       68.16       76.81      7.74 o 
   4   6  14      682.52      645.84     17.68 o 
  -8   7  14        0.16        5.19      5.53 o 
  -7   7  14        0.07       -2.10      5.08 o 
  -6   7  14      159.92      166.32      9.28 o 
  -5   7  14       66.71       59.68      6.63 o 
  -4   7  14      594.98      603.95     13.48 o 
  -3   7  14        1.07       -7.63      4.42 o 
  -2   7  14        2.67       -1.11      4.64 o 
  -1   7  14        3.87        2.76      6.08 o 
   0   7  14        3.39       12.93      6.52 o 
   1   7  14       44.71       60.34      8.62 o 
   2   7  14      552.73      565.94     19.45 o 
   3   7  14       15.52       19.34      7.51 o 
   4   7  14       29.30       32.27      6.96 o 
  -8   8  14      709.21      684.74     21.33 o 
  -7   8  14       42.99       57.02      7.07 o 
  -6   8  14      143.50      139.14      8.95 o 
  -5   8  14        0.22        1.55      4.31 o 
  -4   8  14      461.31      465.37     12.05 o 
  -3   8  14        6.06        3.87      4.97 o 
  -2   8  14     2396.32     2424.43     37.13 o 
  -1   8  14       18.24       22.99      5.75 o 
   0   8  14      215.45      233.51     12.93 o 
   1   8  14       49.22       64.43      8.62 o 
   2   8  14       36.51       42.44      8.07 o 
   3   8  14        5.39        7.18      6.63 o 
  -7   9  14       48.06       55.92      7.29 o 
  -6   9  14      148.97      156.04      8.18 o 
  -5   9  14        1.42       -3.65      4.42 o 
  -4   9  14      301.43      312.86     10.39 o 
  -3   9  14        2.25        5.64      5.08 o 
  -2   9  14       53.93       48.63      6.74 o 
  -1   9  14       64.10       62.66      7.07 o 
   0   9  14        5.94        1.55      6.08 o 
   1   9  14       21.60       30.94      7.96 o 
   2   9  14      407.13      416.41     17.57 o 
  -5  10  14        2.42        0.88      4.53 o 
  -4  10  14      614.46      666.17     15.03 o 
  -3  10  14      116.86      131.95      8.95 o 
  -2  10  14       44.96       35.70      6.63 o 
  -1  10  14       13.02        9.06      5.53 o 
   0  10  14     2396.10     2474.05     47.85 o 
   1  10  14       32.31       19.89      7.74 o 
  -3  11  14       73.40       65.09      9.73 o 
  -2  11  14       35.18       40.34      8.40 o 
  -9   1  15        0.25       -9.17      6.30 o 
  -8   1  15     1054.15     1068.99     22.32 o 
  -7   1  15        3.57       -2.54      5.08 o 
  -6   1  15     2236.24     2290.82     35.14 o 
  -5   1  15        8.12        2.65      4.31 o 
  -4   1  15      395.85      397.85     11.05 o 
  -3   1  15       71.85       71.28      6.85 o 
  -2   1  15       63.61       73.49      8.95 o 
  -1   1  15       21.53       18.35      7.29 o 
   0   1  15      728.33      718.22     21.44 o 
   1   1  15       29.56       34.04      7.96 o 
   2   1  15      500.40      513.11     19.12 o 
   3   1  15       53.93       56.69      9.73 o 
   4   1  15      463.03      427.46     14.59 o 
  -9   2  15        0.29       -1.44      5.42 o 
  -8   2  15      409.16      462.94     14.81 o 
  -7   2  15       14.61       10.61      5.75 o 
  -6   2  15       10.18        1.88      5.08 o 
  -5   2  15       13.08       11.60      5.19 o 
  -4   2  15     1183.61     1217.19     19.67 o 
  -3   2  15        4.62        9.95      5.42 o 
  -2   2  15      441.56      446.36     16.47 o 
  -1   2  15       67.04       88.19      9.50 o 
   0   2  15      222.86      205.55     12.16 o 
   1   2  15        0.47        3.98      7.18 o 
   2   2  15      211.07      238.49     11.05 o 
   3   2  15        7.02        6.74      5.53 o 
   4   2  15       26.77       16.36      6.52 o 
  -9   3  15        1.08        0.99      5.19 o 
  -8   3  15      242.78      256.61     11.60 o 
  -7   3  15        4.06        2.87      5.30 o 
  -6   3  15      605.60      611.25     16.13 o 
  -5   3  15        2.30        3.65      4.86 o 
  -4   3  15     4200.84     4260.49     55.37 o 
  -3   3  15      149.75      162.79     11.16 o 
  -2   3  15      125.09      113.83     10.17 o 
  -1   3  15       30.12       26.52      7.40 o 
   0   3  15     2621.22     2586.11     47.08 o 
   1   3  15      124.53      128.08      8.73 o 
   2   3  15     1656.58     1599.79     28.51 o 
   3   3  15      203.71      223.57     11.05 o 
   4   3  15        8.19        6.96      5.86 o 
  -9   4  15        1.63        1.77      5.42 o 
  -8   4  15       87.11       84.43      8.29 o 
  -7   4  15        1.66        0.33      5.08 o 
  -6   4  15      189.89      182.68      9.84 o 
  -5   4  15       24.82       13.48      5.53 o 
  -4   4  15     1163.12     1156.63     22.43 o 
  -3   4  15       14.61       16.02      6.74 o 
  -2   4  15      702.28      749.94     31.05 o 
  -1   4  15        0.25       -2.32      6.30 o 
   0   4  15      432.77      436.30     13.81 o 
   1   4  15        2.05        1.66      5.53 o 
   2   4  15      156.30      176.38      9.95 o 
   3   4  15        5.17       11.16      5.86 o 
   4   4  15      141.19      131.73     11.38 o 
  -8   5  15     4135.38     4209.44     57.36 o 
  -7   5  15        0.78       -3.09      5.30 o 
  -6   5  15     1406.13     1428.16     26.30 o 
  -5   5  15       12.34        6.30      5.30 o 
  -4   5  15      256.59      263.90     11.05 o 
  -3   5  15       17.50       19.12      6.74 o 
  -2   5  15     1941.37     1888.11     54.04 o 
  -1   5  15       31.15       24.53      6.96 o 
   0   5  15      832.65      832.83     23.32 o 
   1   5  15      252.89      268.10     11.38 o 
   2   5  15       44.45       58.24      7.63 o 
   3   5  15       33.19       37.35      6.74 o 
  -8   6  15      318.46      286.78     12.16 o 
  -7   6  15        8.90        9.61      5.75 o 
  -6   6  15      523.16      494.99     14.81 o 
  -5   6  15        1.14        0.77      5.19 o 
  -4   6  15        6.07        0.99      5.19 o 
  -3   6  15        1.32       -2.43      6.08 o 
  -2   6  15       66.62       68.74      8.95 o 
  -1   6  15        0.11        1.77      5.97 o 
   0   6  15      600.12      606.16     19.89 o 
   1   6  15       12.16       22.10      6.96 o 
   2   6  15      143.30      153.39     11.60 o 
   3   6  15        0.19       -5.19      5.64 o 
  -7   7  15       12.04        9.61      5.64 o 
  -6   7  15      941.77      931.18     20.56 o 
  -5   7  15        9.74       -2.65      5.42 o 
  -4   7  15     2435.42     2370.72     45.20 o 
  -3   7  15        9.25        4.75      6.52 o 
  -2   7  15       15.46       17.24      5.64 o 
  -1   7  15       12.79        8.18      6.30 o 
   0   7  15      811.19      795.03     23.21 o 
   1   7  15        6.96        5.53      6.63 o 
   2   7  15      720.03      770.16     23.65 o 
  -6   8  15      412.48      361.05     13.04 o 
  -5   8  15        9.81        3.87      5.30 o 
  -4   8  15       39.26       41.55      7.96 o 
  -3   8  15       10.81        8.73      5.53 o 
  -2   8  15       44.74       47.85      6.85 o 
  -1   8  15       14.96       15.36      7.07 o 
   0   8  15      726.20      798.90     23.65 o 
   1   8  15        8.33       -1.99      6.41 o 
  -5   9  15        1.62       -1.22      6.74 o 
  -4   9  15      375.10      383.92     13.81 o 
  -3   9  15      162.54      152.07      9.84 o 
  -2   9  15      809.57      844.98     20.11 o 
  -1   9  15       11.04       13.70      7.18 o 
  -8   0  16       99.92       57.14     13.26 o 
  -7   0  16        6.06        3.65      9.84 o 
  -6   0  16       42.33       62.00      9.17 o 
  -5   0  16        0.39       -0.55      5.97 o 
  -4   0  16     4909.91     5038.17     78.13 o 
  -3   0  16        1.19      -16.13      9.61 o 
  -2   0  16       14.36        2.87     10.17 o 
  -1   0  16      185.22      193.07     17.68 o 
   0   0  16      184.80      218.59     18.90 o 
   1   0  16        1.05        9.95     10.61 o 
   2   0  16     1723.93     1625.98     51.72 o 
   3   0  16       29.03       34.48     12.93 o 
  -8   1  16       55.86       57.02      9.50 o 
  -7   1  16       26.52       27.74      6.41 o 
  -6   1  16        6.65        2.43      5.42 o 
  -5   1  16       21.03       10.06      4.97 o 
  -4   1  16       92.31      105.54      7.18 o 
  -3   1  16       11.86       19.01      7.63 o 
  -2   1  16      417.31      394.86     16.58 o 
  -1   1  16       19.37       25.42      7.96 o 
   0   1  16      183.54      188.20     12.71 o 
   1   1  16       19.99       16.80      8.18 o 
   2   1  16        5.81        7.29      7.74 o 
   3   1  16        3.73       -4.97     10.50 o 
  -8   2  16     1199.98     1259.74     25.31 o 
  -7   2  16        1.53        5.75      5.64 o 
  -6   2  16     2385.05     2412.17     37.46 o 
  -5   2  16        2.98       -0.88      5.30 o 
  -4   2  16     1273.47     1282.94     29.84 o 
  -3   2  16       81.37       93.60      9.95 o 
  -2   2  16      117.68      111.40     10.50 o 
  -1   2  16       21.11        5.08      7.29 o 
   0   2  16     1633.41     1639.79     35.59 o 
   1   2  16       38.32       32.16      8.73 o 
   2   2  16      178.93      185.55     13.15 o 
  -8   3  16      250.40      251.42     11.94 o 
  -7   3  16        0.01        0.66      5.30 o 
  -6   3  16      205.62      183.78     10.17 o 
  -5   3  16        0.10       -2.32      4.86 o 
  -4   3  16       13.95        8.95      7.07 o 
  -3   3  16        0.30        2.10     10.94 o 
  -2   3  16      183.61      187.10     12.38 o 
  -1   3  16        1.60        0.88      7.18 o 
   0   3  16       77.26       80.56     10.17 o 
   1   3  16      127.20      129.52     11.71 o 
   2   3  16        9.36       15.80      8.07 o 
  -7   4  16        0.12        1.11      5.42 o 
  -6   4  16      462.26      498.30     15.36 o 
  -5   4  16      160.89      161.57      9.61 o 
  -4   4  16     1144.58     1162.15     28.62 o 
  -3   4  16        1.38       -7.29      9.39 o 
  -2   4  16      960.96      997.71     37.68 o 
  -1   4  16       31.91       29.29     12.16 o 
   0   4  16     1148.52     1152.32     28.84 o 
   1   4  16      153.22      174.83     12.82 o 
   2   4  16      873.93      921.35     21.22 o 
  -7   5  16       37.20       54.92      7.18 o 
  -6   5  16       20.54       20.00      6.19 o 
  -5   5  16        1.95        0.99      5.42 o 
  -4   5  16      379.21      329.77     16.02 o 
  -3   5  16        5.70        2.10      6.85 o 
  -2   5  16       47.24       48.52     12.82 o 
  -1   5  16        8.83       11.60     10.06 o 
   0   5  16       25.53       47.08     13.04 o 
   1   5  16       25.60       27.08      7.85 o 
  -6   6  16      514.44      543.50     20.22 o 
  -5   6  16       48.91       51.17      6.96 o 
  -4   6  16     2126.78     2125.05     42.88 o 
  -3   6  16       61.34       54.48      9.17 o 
  -2   6  16        8.23       -6.85     10.28 o 
  -1   6  16       90.98      108.97     14.92 o 
   0   6  16       41.08       36.03      7.96 o 
  -5   7  16        4.66       -4.64      6.41 o 
  -4   7  16       34.40       36.03      8.07 o 
  -3   7  16       88.35       84.32      9.95 o 
  -2   7  16      341.36      364.14     23.76 o 
  -1   7  16       21.97       22.66      7.40 o 
  -6   1  17     1378.21     1416.55     27.08 o 
  -5   1  17       17.73        6.19      5.86 o 
  -4   1  17     2086.27     2101.96     41.66 o 
  -3   1  17        4.00       22.54      8.40 o 
  -2   1  17      161.54      175.16     12.82 o 
  -1   1  17       95.28       74.26      9.95 o 
   0   1  17      178.92      207.99     13.59 o 
  -6   2  17       59.49       42.33      7.18 o 
  -5   2  17       67.39       85.54      8.29 o 
  -4   2  17       57.71       74.71     14.92 o 
  -3   2  17       10.91        0.99     10.61 o 
  -2   2  17      977.57     1004.12     27.30 o 
  -1   2  17        5.24        8.95      7.51 o 
   0   2  17       55.82       55.92      9.50 o 
  -6   3  17        7.54        6.85      5.86 o 
  -5   3  17       37.43       30.94      8.62 o 
  -4   3  17      733.68      707.95     32.05 o 
  -3   3  17        0.33       -3.43      9.95 o 
  -2   3  17      850.89      855.48     36.03 o 
  -1   3  17      131.78      123.44     11.38 o 
   0   3  17       44.14       43.32      9.17 o 
  -5   4  17        5.74       -0.11      6.96 o 
  -4   4  17      340.44      356.85     16.69 o 
  -3   4  17        9.04       -0.11     10.17 o 
  -2   4  17      723.16      705.18     32.71 o 
  -1   4  17       10.33       30.28     11.49 o 
                                                 
